# Supplementary material for: General practitioners’ experiences of managing low back pain in primary care in Ireland: A qualitative phenomenological study
Source: PLoS One. 2025 Dec 22;20(12):e0339053. doi: 10.1371/journal.pone.0339053 (PMC12721527; doi:10.1371/journal.pone.0339053)
Supplement: S4 File — (XLSX) [file pone.0339053.s004.xlsx]

## Sheet: Theme 1  A common issue 
GP Interview Code	Quote	Code	Preliminary theme
GP10	Yes, its extremely common. I see an awful lot of it.	Prevalence	Prevalence
GP11	Yes, its very common, very, very common. Id say let's say, say 10 to 20% of my workload would involve some form of low back pain.	Prevalence	Prevalence
GP13	I suppose new onset low back pain it could be maybe two or three a week patients a week, but chronic low back pain could be two or three patients a day.	Prevalence	Prevalence
GP14	Weekly basis probably one, that could then be maybe just three in the month okay.	Prevalence	Prevalence
GP15	It certainly is yeah. I'd see it most days, I would imagine, if not every day	Prevalence	Prevalence
GP16	So yes I would see plenty of low back pain. And it does, it spans all decades, all ages. it’s quite common, would I see somebody every day, maybe.	Prevalence	Prevalence
GP17	It would be yeah, it’s probably the commonest, musculoskeletal presentation I’d say. Oh it would be top 5 I’d say.	Prevalence	Prevalence
GP17	Back pain, you would see probably one every day. One every day I’d say yeah, one or two yeah.	Prevalence	Prevalence
GP18	I would see low back pain as a presenting complaint probably three times a week I’d say, three, four times a week yea	Prevalence	Prevalence
GP19	Yes it’s a very common condition; you’re going to see it every day probably. I’d say it’s 25 to 30% probably something like that.	Prevalence	Prevalence
GP20	Yeah its very, extremely common. I suppose I’m a 55 year old male so I suppose sometimes your practice population reflects that and that’s the reality of life. So yeah it’s a very common presentation.	Prevalence	Prevalence
GP20	What percentage of all my consultations, it’s probably in the order of 10%	Prevalence	Prevalence
GP22	It's relatively common yeah. I would see three or four patients a week probably.	Prevalence	Prevalence
GP12	Well, as you say there isn’t really Sean, like maybe it is the demographic of the practice but it's not a huge burden on me, lower back pain. I'm not, I don’t have a load of a big cohort of patients waiting to see community services like community physio	Prevalence	Prevalence
GP16	Whereas as you get older it tends to be as a result of maybe more degenerative change, or arthritic change. That’s kind of what I would see.	LBP in older adults	Prevalence in older
GP11	absolutely something we do see. It's, you know, it obviously comes with aging	LBP in older adults	Prevalence in older
GP11	the percentage of people who are over 60 with lower back pain is way higher than the percentage of lower back pain patients between, say, 40 and 60	LBP in older adults	Prevalence in older
GP11	So it might not be as acute and it might not be top of the agenda when they come in to see me, because they usually have other things that are more pressing. But it doesn't mean that it's not having an impact on their lives and that they, you know, it's not impairing or limiting them in some way	LBP in older adults	Prevalence in older
GP18	So the younger patient is way easier managed you know, because they generally will you know. They would be more active anyway. And they will often, you know have just, they’ll have. It’s easier to explain things to them. It’s often just a little bit harder with older patients	LBP in older adults	Prevalence in older
GP13	But I suppose the type of patients that I'm thinking of is you know elderly who are living longer. They are becoming you know might be osteoporotic, have degenerative change, have other illnesses, on multiple medications, and then trying to find appropriate and adequate analgesia and treatment is very challenging.	LBP in older adults	Prevalence in older
GP11	it's right across the population group, from, say, late 20s till old, very old age. Obviously, the older you get, the more chronic it gets, and the younger it is, the more acute it is.	LBP in older adults	Prevalence in older
GP15	Id see a fair bit of acute back pain. But then, you know, when does it become chronic, when the same people keep coming back with acute back pain but are fine in between it, but then there is a fair degree of chronic back pain as well, particularly among the older people	LBP in older adults	Prevalence in older
GP17	Probably more older, again a bit of a mix, yeah as I said I’d have a fairly significant older population so I’d see a lot of arthritic issues.	LBP in older adults	Prevalence in older
GP16	A big challenge for me is the elderly patient with back pain who has poor mobility, who has chronic pain.	Patient complexity - older adult	Complexity
GP16	they’ve been investigated properly and they’re older and they’ve evidence of a way all over your body. Then we probably might fall onto the Buprenorphine patch for ease and sort of reduction in polypharmacy if you get me.	Patient complexity - older adult	Complexity
GP16	So it’ll either be the main reason for attending, or else it will be a throw in there along with the other five hundred things that we have to	Co-morbidities	Complexity
GP15	typically people who are older, who may probably obese, probably have reduced mobility, either for medical reasons or orthopedic joint reasons, and I find they tend to suffer more with it as well. Obviously, there's the risk of osteoporosis happening, causing fractures and things, and just generally, degenerative diseases, I think more than anything else. I do think to see it as part of many como…	LBP and co morbidities	Complexity
GP16	So somebody who is, has a BMI of thirty say and a bit of hypertension. And they’re driving a car, or a lorry. I mean like there’s so many things that they have to undo. Like my mantra is you know, don’t, let’s not go anywhere until you’ve done what you can do yourself to set it right. Don’t waste your money.	Co-morbidities impact	Complexity
GP16	I mean in general you would possibly; you could make that correlation with you know the metabolic type of person. Like whereby you know if they’re not moving enough, and they have gained weight. And the weight gain on it’s own brings it’s own problems. And then that then results in further reduction of movement. And maybe a sedentary type of a lifestyle and there in goes the problem	Co-morbidities impact	Complexity
GP16	Yea, so like sometimes, I don’t know if you ever used to play Minesweeper right, but you’d press the tile and the whole thing, you’d just get rid of a whole load of tiles. If you want to try and get rid of. If you want to get rid of a whole load of them tiles, yes lower back pain would be an exceptionally sensible point to go towards. Because the way you manage it has such a ripple effect on your…	Adressing Co-morbidities impact	Complexity
GP17	And just when you say about obesity it’s a huge problem with chronic low back pain as well.	Co existing health	Complexity
GP18	general practice is unbelievably complex as you know. Patients generally have a myriad of things going on. So there’s complexity and multimorbidity in every consult. I don’t think I’ve come across a clean low back pain only , Because it’s mixed with obviously you know osteoporosis, obesity you know depression, everything, everything is mixed with everything else.	Patent complexity	Complexity
GP19	Yea, yea so the patient you’re more likely to see if you’re dealing with my referrals will be the comorbid patients. Because they’ll have, they won’t be the acute; they’ll always be a patient who has a lot of other issues going on	Patient complexity	Complexity
GP20	Don’t forget while people come to GPs there’s usually 3 or 4 issues, you know health issues discussed in a consultation.	co morbidities	Complexity
GP20	I suppose you’re always going to see that in general practice. And also depression and mood symptoms and everything which is often an intrinsic part. So yeah we would see that	co morbidities	Complexity
GP13	Generally either older, high BMI, and then I suppose most of it would be degenerative diseases a lot of the time. And then obviously the problem is that they might have other illnesses, so they are on multiple medications and trying to manage all that.	Co-existing health complaints	Complexity
GP13	Yeah definitely. I think that’s not just isolated to low back pain I think a lot of our consultations are really gone very complicated because of comorbidities.	Complexity of modern health care	Complexity
GP14	They might be thinking you know worrying which would come in with anxiety and depression, they might be worrying about their own health.	Co morbid health complaints	Complexity
GP16	I think that is a catchall, of course it’s important. Because as a catchall for across the board. So whoever’s listening to these transcripts who has decision making in finance. If you tackle back pain, you’re going to tackle much more than back pain	Co-morbidities impact	Complexity
GP17	Definitely there’s a cohort with anxiety and depression. Mental health I’d say yeah. Which comes first, is it the back pain or is it the depression, anxiety which is…...	Co existing health	Complexity
GP18	You know we have some of the older patients on BuTrans patches, we probably do you know. But there’s probably a myriad of stuff going on there in terms of osteoporosis with ache pain and osteoarthritic pain. And again I’m aware the evidence isn’t good for opiates. But what can you do when you’ve tried everything else, when you don’t have access to you know timely services.	Patient compelxity	Complexity
GP19	Yea, yea so the patient you’re more likely to see if you’re dealing with my referrals will be the comorbid patients. Because they’ll have, they won’t be the acute; they’ll always be a patient who has a lot of other issues going on	Patient complexity	Complexity
GP10	I have a lot of patients with chronic low back pain, plus or minus sciatica. I have a lot of patients with significant surgeries , previous surgeries. I have a lot of patients attending pain clinics. Okay, I'm managing all manner of combinations of painkillers and neuropathic pain meds like and you know, it's very, very prevalent in our practice In particular. I don't know what it's like in other…	Patient complexity	Complexity
GP11	You know, so you have these multiple comorbidities, often obesity, lower back pain, diabetes, hypertension, depression, anxiety, and it becomes a bit of a quagmire to try and figure a way out of that one.	Patient Complexity	Complexity
GP16	I guess when they don’t have co morbidities hanging over them it nearly makes the job of assessment easier right.	Patient profile	Complexity
GP10	I am also in a low socio economic area. I'm in one of the three. My area covers three of the 10 areas of the most disadvantaged areas in the country, as per the public data. So there's more health conditions in these areas. There's more ill health, you know, obesity and so on, and lack of activity, so back pain as well.	Social determinants of health	Social determinants of health
GP10	Everything is tied in together. They're from a low socio economic area, so their education is poor, their family backgrounds might not be great. Their history of playing sport or being physically active from their childhood may not be great. The facilities and amenities in these areas may not be great. The supports may not be great. Unemployment, depression, you name it, the lack of supports, hav…	Social determinants of health	Social determinants of health
GP10	I've people with low back, one person in particular, in my head from my X Place. God, love her she's a lovely woman. Her daughter, who's in her 30s, her daughter has, like, six children, and the granny is minding every single one of them, she's got so many health conditions, it's unbelievable. And chronic back pain is one of them. If I was to refer her for physio, firstly, I don't know if she'd b…	Social determinants of health	Social determinants of health
GP11	I think we, the lower socio economic groups tend to to have, are more likely to to end up with chronic lower back pain that becomes intractable and hard to manage. I think there's the big issue then with the lower socio economic groups, is, is it just feeds into that whole negativity,	Social determinants of health	Social determinants of health
GP13	But I think that you take it for granted that people know what that is and they don’t, you know. A lot of people are brought up in houses where they know what exercise is they are involved in sport and involved in all these things they might be taught by their parents and colleagues and stuff. But loads of the population have not been exposed to that, loads of children have only ever seen what th…	Social determinants of health	Social determinants of health
GP13	I think that’s part of it, and I think part of it is that people don’t have the facilities or motivation themselves, like if you are thinking about people’s home environments and where they are coming from you know the challenges that they have on a day to day basis are very difficult. So it's fine for me to say go onto You Tube in the evening and do a bit of back rehabilitation exercises. But I …	Social determinants of health	Social determinants of health
GP14	I think the number of gyms here mirrors the interest there is. The number of physiotherapists here mirrors the clientele that will go and look after themselves. And that is not public and private, public or private, it's overall. They are quite a motivated clientele around here.	Social determinants of health	Social determinants of health
GP18	But there’s, you know the way, the movement away from physiotherapy towards like an exercise sheet. Like yea that’s grand for some patients, but not for others you know. Some of my patients can’t read or write.	Social determinants of health	Social determinants of health
GP16	But most of the time it’s you know if you’re paying for low back pain it’s the, you know the employee is losing out or the employer pays it.	Societal impact of LBP
GP19	Again it can be a struggle; I can be giving a few patients who want their MRI repeated every year if, I don’t know the phrase is, if they were let. But and again we’re not going to see much on it probably. So we, again it can take time and it can eat into your time and time is a valuable resource.	Burden of CLBP
GP20	Don’t forget you know the frequency of mood symptoms is very high. And they often need management of that. You know their working life is affected. Their overall health, their ability, you know and then other, don’t forget other comorbid conditions, you know typically something like diabetes, respiratory diseases, they all get worse while they’re inactive you know.	Consequences of CLBP
GP11	lower back pain, which are a massive burden on society in terms of cost, lost man hours, lost productivity.	Impact
GP12	a lot of them may present to the surgery I suppose with what you call acute lumbago, so they would be very you know, they would have a lot of spasm, they would be very stiff. They wouldn't be able to sit down.	Acute presentation	Presentation
GP12	Most of that cohort of middle age would be acute.	Acute presentation demographic	Presentation
GP14	More chronic, and as part of other comorbidities.	Typical LBP cohort	Presentation
GP14	A lot of my clientele would be perimenopausal, menopausal. And women postnatally. And a lot, I would have a fair amount of athletic women as well and men. So that would be the cohort, so the low back pain would be either a chronic condition and they present with that, or as part of the overall other conditions going on as well.	LBP in women	Presentation
GP16	now it is predominantly an older population for me. So anywhere from people my own age and above. But predominantly even elderly.	Practice characteristics	Presentation
GP16	my impression and again you can’t always correlate this with exactly what happens. But obviously for younger people the back pain tends to be maybe around activities or you know it might be affected by the nature of their occupation. so I think it’s got to do with the level of stress they put on their back pain.	LBP patient profile	Presentation
GP18	So yea, so everything starts as an acute and then becomes chronic and then you have acute and chronic etc, etc. So it’d be a mix, it’d be a mix of both	LBP Profile	Presentation
GP18	the older patients don’t tend to present with the sciatic symptoms to be fair. So the older patients I tend not to find sciatica as much, whereas the younger patients I do. Now I don’t know whether that’s the trend nationally, or internationally. But it’s certain one I find anyway.	LBP Profile	Presentation
GP19	it varies from an age group wise; obviously in the more elderly age group you’ve got presentations very frequently with the osteoarthritis type pictures. To the younger age groups then you know from a sport point of view, or a lifting point of view. Carers sometimes you know. And occasionally with kids, but very rarely with kids.	LBP profiles	Presentation
GP19	It’s probably going to be acute, half and half, acute half, no maybe a little bit more. a little bit more maybe 60% acute, 40% chronic.	Acute vs chronic prevalence	Presentation
GP19	So we’ve got a larger public medical card list I’d say with a relatively smaller probably compared to some places, private. There is quite a lot of kids like that, the under sixes there’s a good population of those that would be relatively young. But equally we’ve a big catchment in the country area, so there’s quite a few elderly.	Practice demographics	Presentation
GP20	And that’s probably the group we see mostly, you know the acute low back pain, some of them would only contact us for certification, sometimes that's even done over the phone and maybe a prescription. Now it’s rare but you know you would try and avoid that but you know sometimes you don’t have control over that situation. So actually the group we are seeing is probably the more persistent	Patient characteristics	Presentation
GP20	I would be largely, at a guess I presume, 85% doctor visit, GMS, for back pain possibly not, it could well be 50/50.	Practice profile	Presentation
GP22	The more common are the acute presentations.	Patient profile	Presentation
GP22	to be honest it tends to be young men between twenties and forties. My main ones that come yeah.	Patient profile	Presentation
GP22	Yeah, of the acutes. They tend to be younger nearly all male.	Patient profile	Presentation
GP22	The more persistent it tends to be a bit of everything, you know, there’s generalised osteoarthritis, which tends to be the older population	Patient profile	Presentation
GP12	As I say just the demographics of the practice I suppose I have probably about seven hundred medical card patients and I would say four hundred of them are under six.	Practice demographics	Presentation
GP13	The younger population so often there will be a precipitant with that, so it might be that it's to do with their job or to do with some activity they were doing. So there’s more often a precipitant with that. And then again it can be a lot to do with lifestyle.	Acute demographic	Presentation
GP13	Yeah, exactly and I think a lot of the time if you see back pain in somebody who is active and has had an injury of course it tends to be shorter. They tend to be more engaged in rehabilitation.	Prognostic factors for LBP	Presentation
GP12	Like a lot of the people I would see in my practice are probably in jobs, like plumbing, mechanics and stuff like that and they have often occupational cause of their back pain.	Clinic profile and demographics/occupational risk	Presentation

## Sheet: Theme 2 Imaging
GP Interview Code	Quote	Code	Preliminary theme
GP10	Referring for an x ray is a waste of time. Unless they've had a trauma, right? Or there is, say it's a young person, say a teenager, yes and you're looking for a pars defect. Now, there might be other factors. Say, if somebody had a history of cancer or prostate cancer and they were complaining of pelvic pain, you better get an x ray fast in case you're missing a met.	Futility of Xray imaging	Rationale for imaging
GP11	I don't use X rays.	Futility of xray for LBP	Rationale for imaging
GP11	an acute injury, and I'm thinking there's a wedge fracture, or there's something that, and then again, that's not usually my place, but it's it maybe, if there's an osteoporotic patient who might have had a bit of a slip or a fall, and I want to keep him out of the ED because there's nothing I might do an x ray there to just rule out her	Rationale for considering Xray	Rationale for imaging
GP15	X ray, I would send an older person with an acute onset of back pain with tenderness, concerning a crush fracture obviousl. I'd often send someone who with repeated acute presentations, and that we can see degenerative changes, we can see a bit of spondylolisthesis, therefore predisposing to all their repeat ones.	Referral for Xray	Rationale for imaging
GP17	I suppose it all depends on the severity and how long it’s going on, if its going on for months and its not improving yes fair enough. Yeah I would say that, yeah look if it isn’t improving we might consider an MRI.	Clinical reasoning around imaging	Rationale for imaging
GP18	I certainly wouldn’t MRI on the first visit of low back pain, probably not on the second either. Sciatic wouldn’t increase my rationale for doing an MRI either. It’s just if things are not settling and they’re maybe getting worse and not following the trajectory that I’d like after a couple of weeks maybe, after six, eight. Sometimes ten, twelve weeks you know.	Rationale for imaging	Rationale for imaging
GP18	I mean it depends; radicular pain wouldn’t be enough for me to refer for an MRI. But if there’s findings beyond that let’s say muscle wasting or you know decreased sensation, something like that. Then maybe I’d pull the trigger a little bit sooner. But often not.	Referring for MRI	Rationale for imaging
GP19	So they’re not going to be going for scans, my cut off would be six weeks really.	Referral criteria	Rationale for imaging
GP19	Then for a patent who has more symptoms, so someone presenting with an acute radiculopathy goes immediately.	Referral criteria	Rationale for imaging
GP19	. So sometimes you know, there’s, it’s hard to justify not doing it in some cases if someone has persistent symptoms.	Imaging CLBP	Rationale for imaging
GP22	But then the odd one does come back and then after three or four weeks and in a bit of distress then we do get the scans done you know.	Referral for imaging	Rationale for imaging
GP10	I would refer for an MRI if pain is going on and on, isn't I think they say six weeks.	Rationale for MRI	Rationale for imaging
GP10	I remember somebody saying to me, there's no point ordering a test unless it's changed your management. It's a waste of resources, waste of a test, and you could pick up something that you're sending off in a while goose chase. So if somebody has a bit of back pain and it's only gone for two weeks and haven't taken anything for it, what do you want an MRI for	Imaging rationale	Rationale for imaging
GP11	, I would routinely request an MRI if there any neuro, neurological or, you know, particular symptoms, yeah, neurological symptoms would obviously red flag symptoms get referred. So we don't refer for MRIs for those. But any patient with, like, basically a nerve root pain with neurological symptoms	Rationale for MRI	Rationale for imaging
GP12	when it comes to MRI with me it comes down to common sense. Okay if you have the red flags you know, or say you have the teenager with back pain for longer than you know two weeks say, if you have the elderly, you probably would be, you would be x-raying first really because what you are thinking in the elderly is fractures either osteoporotic or osteolytic fractures.	Imaging reasoning	Rationale for imaging
GP12	if you have any sort of loss of power or anything like that, it changes the management but for your normal sciatica type patient and you hadn’t any red flags I generally tell them look this should hopefully settle between two to twelve weeks. And we’ll go from there. But what you often get in those situations not gone after two weeks, should I go for the scans and sometimes you know, you probably…	Imaging reasoning	Rationale for imaging
GP13	usually I would refer somebody myself I would want to refer somebody who had radicular symptoms. Or if I was concerned about any type of neurological or something like that.	Rationale for MRI imaging referral	Rationale for imaging
GP13	Yeah radiculopathy, they would be the ones that I would prefer to image. And then maybe something that’s not resolving. Okay so if it's going on and on and not resolving you think okay let's image this.	Rationale for MRI imaging referral	Rationale for imaging
GP14	And more than likely if they had the radiculopathy or that I probably would image then.	Rationale for imaging	Rationale for imaging
GP14	Yes, after the ten days.	Rationale for imaging	Rationale for imaging
GP14	Foot drop I would definitely send	Rationale for imaging	Rationale for imaging
GP14	Not an awful lot. I would tend again the physio side of it, core strengthening, Pilates, I have a lot of people now going to Pilates. We have a lot of it here.	Reluctance for imaging	Rationale for imaging
GP15	: I think if there's positive neurological signs, absolutely	Referral for MRI	Rationale for imaging
GP16	It’s only a help really for us to maybe rule out some times something that might be sinister after sort of a kind of a sort of red flag answer.	What imaging is for	Rationale for imaging
GP16	You know if there’s a bit of vagueness or. Like for me like I’ll say if somebody has a back pain over six weeks, has night time pain, or has progression of severity, or weight loss or any of the serious things that we would be looking for. Then I’ll, I won’t sit on it you know	Imaging referral	Rationale for imaging
GP17	Well I suppose the red flags, how would I say, the weakness or whatever, well I suppose if you’ve incontinence etc is enough to.	Rationale for imaging	Rationale for imaging
GP10	I'm coming from a low socio economic GP area. I was trying to get them to get 250 euros to pay for an MRI scan. It was a disgrace. Having took me to refer to an orthopaedic clinic, to get to wait two years for an SHO or a REG to write the same ........, I'm probably more qualified than them to write it. It was a disgrace	Change in MRI referral - positive	Positive changes in imaging referral
GP12	you can get an MRI scans in public patients on medical card patients for free through the HSE service. Which has been a fantastic help I think in general	Public MRI Referral scheme	Positive changes in imaging referral
GP13	Yeah, I think that this has changed massively in a decade because our access to imaging has improved so much.	Increased access for imaging	Positive changes in imaging referral
GP13	And access to imaging is much better now. but that has been hugely advantageous for us because you can tell people actually your MRI is okay first of all and now you need to work on this that the other. Which is useful, or if there is something on the MRI a disc prolapse or something like that that needs actioning it's much easier to refer them on to a pain clinic or orthopaedics at that stage an…	Positive aspects of increased access to imaging	Positive changes in imaging referral
GP13	But overall access to imaging has been very positive for patients, for GPs, for management, for onward referral I would say.	Positive aspects of increased access to imaging	Positive changes in imaging referral
GP14	I find it easier to navigate now since COVID. Because of the accessibility of imaging if I need it.	Positve change in imaging services	Positive changes in imaging referral
GP14	I have found it positive. I think it has opened up an avenue for progressing in diagnosis and management. It does have a greater burden on us in primary care . But it gets rid of that two year wait for an orthopaedic assessment because in the past only they could refer for MRI. And like you really felt you were only referring to the orthopaedics for the MRI.	Increased access for imaging	Positive changes in imaging referral
GP15	MRIs are getting better in access, we can get some public MRIs now, that has definitely improved in last year or two	Imaging referral changes +	Positive changes in imaging referral
GP16	the fortunate advent of us having the CHO access to MRIs in community, which has levelled the playing field a lot thankfully	Access to imaging positive	Positive changes in imaging referral
GP18	before we had access to MRIs, we were sending patients to A&E to try and get an MRI.	Access to MRI	Positive changes in imaging referral
GP19	So the access has improved greatly for MRI scans, CT, x-ray. So that’s really changed in the landscape in the last two years. So now at the referral stage for investigations it’s equal I would say.	Positve change in imaging services	Positive changes in imaging referral
GP19	You give a targeted referral to the physio and that as well, so more information for the physio to work off let’s say and quickly, so. So that’s fairly straightforward, let’s say something like we treat in the community	Positve change in imaging services	Positive changes in imaging referral
GP19	I think it has probably improved things in general, in that you’re not missing anything serious first of all which is.	Positve change in imaging services	Positive changes in imaging referral
GP19	I mean if there was something there that could be treated, we should be finding it really. And that’s going to be the person who’s presenting with severe symptoms. So the patient has an onus to get us going to investigate it as well. So it’s great to have that you know.	Positve change in imaging services	Positive changes in imaging referral
GP22	It's fantastic, they are being seen within two weeks. They are having scans done within two weeks, MRI done within two weeks.	New imaging referral positive	Positive changes in imaging referral
GP22	we were getting the MRI done and they had to pay 250 to get their MRI done but now they can get it free you know.	New imaging referral positive	Positive changes in imaging referral
GP22	like the scans will get the same. Its two weeks now for a public MRI, which is really good. I can't believe how quickly they're coming back for all, not just so backs for everything, knees. They are coming back really quickly, okay, private, maybe a week quicker, but it doesn't alter management or anything.	Imaging system change	Positive changes in imaging referral
GP10	I always say this to patients, too. If you scan randomly, 100 people out in the back, they might have, like, you know, this degeneration, protrusion, extrusion, drying up, facet joined, all this stuff. And I always say to them, Look, you could have findings on your skin, and it may not correlate your symptoms.	Patient Education - imaging	Patient education
GP12	mightn’t change the management much but it might just give us the better idea for the patient that we are not missing something, not something else going on, then we can go from there	MRI education	Patient education
GP12	the MRI will probably show degeneration of the discs and maybe not a whole lot, maybe a disc bulge, which may or may not be clinically significant	Age related imaging findings	Patient education
GP12	I kind of explain the rationale for imaging really will only help if we were considering surgery. Or if we are considering maybe going to one of the pain specialists for injections it might give them a better idea.	MRI education	Patient education
GP13	I'd say to them you know if you scanned a hundred people of your age and profile loads of them would have this and not know they had it.	Patient education	Patient education
GP13	The other thing is we are picking up incidental findings. I don’t how to deal with it, I don’t know. Definitely even I speak to colleagues who are radiologists, and they just say the amount of pathology they are picking up now with it is massive.	Explaining age realted changes	Patient education
GP14	Yeah, I suppose the amount of degenerative change, when I get the results back, I just put discussed for reassurance, wear and tear.	Patient education imaging	Patient education
GP16	for us it’s trying to kind of educate the patient around the natural history and progression of back pain. And how it tends to resolve by itself.	Patient education - prognosis	Patient education
GP16	So if you have to pay for your scan, which is less of an issue now. But if you’ve to pay I try and I try and advise people how to use their money wisely. So like buying a scan is not going to help them. They’re probably better off investing over these short safe couple of weeks in their own recovery. And then if we really need it then I’ll tell you when to spend your money.	Patient education - imaging	Patient education
GP16	the time lag still remains about six to seven weeks anyways for public scanning now again. So what I would suggest is I may order it and say well you need to do X, Y and Z in the middle here. And if you’re better, don’t go for it because it’s not going to help you. Cancel it.	Patient education - imaging	Patient education
GP16	But like you know exposure to radiation. But that falls way behind their ears, it never really lends okay. It’s not, it’s kind of like saying you know don’t eat sweets and you’ll a bit of weight like, it’s the same thing. You know it’s not what they perceive. So the idea that it’s dangling out there in front of them, but if I can get them to kind of hear what I really need them to hear in the mid…	Patient education - imaging	Patient education
GP17	Trying to educate them all day but you know. They want it, yeah.	Education to reduce imaging	Patient education
GP17	Yeah well I suppose the big thing is you’re saying look this isn’t, you don’t have something that requires an operation, so you’re going to have to manage it.	Patient education - imaging	Patient education
GP18	You’d be telling them look most back pain will get better after about ten, eleven weeks. You know we will image if we think there’s trauma or there’s osteoporotic fractures, or things like that. But an x-ray is fine for that you know. We do do MRIs, but they’re not all that helpful okay. They’ll show you things, but it may not be the thing you know what I mean.	Patient education - imaging	Patient education
GP18	I’ll say if you MRI my back I have no pain in my back right. But tomorrow I might have a little ache it’ll go away. But if you take a picture of my back now you’ll see lots of changes in it. But that’s the same for everybody. So we see those changes for you and lots of them don’t match your symptoms.	Incidental findings	Patient education
GP18	I think they’re often reassured if there’s something on the image that they’re not; you know it’s not something else. And they, I haven’t had that issue I have to say. I haven’t had that issue. I think that’s all down to how you explain it. You know the odd one would, but it’s not a major issue for me anyway.	Imaging reassurance	Patient education
GP19	So if I’m telling patients that they’ve got a very normal looking scan, it’s all very reassuring. Some people will be quite happy with that, and we discuss the potential reasons for it then as in muscular or things like that. So explaining it, it’s normal or not normal is often the case.	Reassurance	Patient education
GP20	I would nearly always, especially for we’ll say an MRI of the back, you know I would nearly always call them in, explain, you know go through the report, explain what it is. Someone used age related changes, you know some of what we do, I explain to them the main reason I do the 2 MRIs, first of all to make sure there’s no cancer there, you know which is rare enough to be honest with you. And the…	Patient education - imaging	Patient education
GP22	Well half the time it's not relevant. That’s once again radiology, don’t get an MRI done unless you really need it, you know because you will find some abnormality on it. So no, I usually tell them that’s inconsequential stuff you know the main thing is this or that.	Patient education imaging	Patient education
GP22	And then often it gives them reassurance too, there’s nothing too major going on or there’s disc disease here you know, not enough to warrant intervention. So you know, it's conservative measures.	Patient education imaging	Patient education
GP22	then you get the imaging and at least then you know they can go home to their wife and say he’s got a scan, they are happy then that something is being done. Especially if you are going ah, it's just back pain, back pain. Once you can say listen it's nothing serious, not osteoarthritis or you do have a bit of a disc but it's not really warranting intervention. And then they seem to be happy with …	Imaging - patient reassurance	Patient education
GP11	The issue, it's actually, I think it's a bit unfortunate in that, because imaging is so easily accessible, everybody thinks they're entitled or they should be getting an MRI for back pain.	Negtaive consequences of imaging	Negative consequences of changes
GP11	I would say 90% of the MRIs we ordering now are purely informational, rather than management related.	Inappropriate imaging	Negative consequences of changes
GP11	This is, you know, degenerative disease, maybe a few discs that are worn, maybe a bit of foraminal narrowing. That's what you get 90% of the time. It's not going to change how you manage the patient.	Age related imaging findings	Negative consequences of changes
GP11	I'm very against defensive medicine, so I'm never going to order an MRI, because I want to make sure that I'm not missing something you know. Either I pick it up clinically and I'm happy that I found it, or if I'm in doubt, I'll do the imaging	Defensive medicine	Negative consequences of changes
GP16	And it might even sharpen their focus to try and protect more wear and tear.	Imaging consequences	Negative consequences of changes
GP17	Good and bad, I’d nearly say more bad than good.	Changes to imaging access	Negative consequences of changes
GP17	Because you end up with endless stuff you find on imaging then that. You have to explain or you have to refer them on to orthopaedics or neurosurgery. Most of it isn’t relevant.	Knock on effects of imaging	Negative consequences of changes
GP17	Yeah, I think the money would be way better off spent with physio, getting better access. Resourcing physio in primary care.	Wasted resources?	Negative consequences of changes
GP17	I would say that I think there’s too much resourcing going into the imaging and it needs to go into a body, feet on the ground to actually help people.	Appropriate use of services	Negative consequences of changes
GP17	Its inappropriate yeah, they’d be way better off if they went for physio or give it time or physio, yeah I think that would be much better.	Overuse of imaging	Negative consequences of changes
GP17	It might prevent it in the longer term if they had it, yeah if they had physio. Prevent recurrent attacks or whatever.	Prevention	Negative consequences of changes
GP20	We’ve had, you know an unusual level of access, I’m not sure its contributed a whole pile. I don’t think it’s actually changed my practice in one case out of the 200 or 300 and I’d be quite happy to see the MRI gone.	MRI Access - negative	Negative consequences of changes
GP20	I think it’s probably made the whole situation worse.	MRI Access - negative	Negative consequences of changes
GP20	Well I think its increased our work load because you have to go through it. And most people don’t understand it.	MRI Access - negative	Negative consequences of changes
GP20	you know don’t forget most MRIs show disc based. So then we’re into that pathway as such when in reality it’s not going to change things, how many out of all the MRIs that I’ve done have they involved surgery, very, very few you know. And I’ve picked up no cancer through it.	Futility of imaging for LBP	Negative consequences of changes
GP20	Well I think its increased our work load because you have to go through it. And most people don’t understand it.	MRI Access - negative	Negative consequences of changes
GP20	I suppose they’re very focused then on the disc and what do we do about the disc	Pathoanatomical focus	Negative consequences of changes
GP20	And it doesn’t help in their overall management which I’m sure we’ll touch on, it doesn’t make it easy for them to move on	Futility of imaging for LBP	Negative consequences of changes
GP20	This was part of the deal, this was never evidence based, it was nothing to do with medical care, it was just a way of packaging up.	New MRI access	Negative consequences of changes
GP11	everybody thinks they're entitled or they should be getting an MRI for back pain	Patient expactations	Patient expecations of imaging
GP11	I just say straight out to the patient, I don't really think it's going to change how we manage you, but if you really want an MRI, I'll order one.	Managing expectations	Patient expecations of imaging
GP11	I can't really speak for patients, but I think the more accessible something is, the more expected it becomes.	Patient expactations	Patient expecations of imaging
GP12	in patients mindset at the moment that if they have a pain in their back that maybe they should have an MRI of their back.	Patient expactations imaging	Patient expecations of imaging
GP12	when they have chronic, they would probably come in even more looking for the scan. Because they are saying I have had two years of this now, and I need to get to the bottom of it. I need to get it scanned	Patient expactations imaging	Patient expecations of imaging
GP13	But largely would I image the amount of people that I'm doing now, no, but do people want to be, there’s an expectation for patients that they want to be imaged, and I’ll say to them you know it's not going to change our management. Okay we’ll know what is and isn’t wrong but it's not going to change our management	Patient expectations around imaging	Patient expecations of imaging
GP13	A lot of these symptoms can be down to muscle spasm which we can’t see on an MRI scan. But there’s an expectation now they want to be imaged.	Patient expectations around imaging	Patient expecations of imaging
GP13	we have multiple nationalities so for example I had a lady from China into me this week and she said I get a CT scan of my whole body every year in China. Eastern Europeans have much quicker access to medical care and scans, they love scanning head to toe. So this is what you are being compared to, this is what people’s expectations are. Is it a good thing or not, I don’t know	Patient expectations around imaging	Patient expecations of imaging
GP15	the one downside on it is a lot of patients come in looking for an MRI when there's no real indication for us, and that's that can be difficult one to convince them it's not actually a necessary investigation in fact, an x ray will tell them what them what they need to know, because they have no worrying symptoms that would warrant an MRI	Managing patient expectations around imaging	Patient expecations of imaging
GP15	I tend to be fairly blunt. I'm around a long time. I don't really care what people think of me at the stage. I also worked in Australia for a year, so I know that they're very straight there. I'll just say to them I don't think an MRI is gonna be helpful here	Straight talking	Patient expecations of imaging
GP15	You haven't anything that warrants an MRI. An X ray will be perfectly acceptable as a starting point. And they actually will tell us whether we should be......you know, where we go from there. Sometimes they take it, sometimes they dont.	Managing patient expectations around imaging	Patient expecations of imaging
GP15	So, you know, I go back to basic and exam them clinically and I would explain why I think or don't think imaging is appropriate in terms of history and examination	Managing patient expectations around imaging	Patient expecations of imaging
GP15	I've had one or two that arent, and you know, it's my money why wont you send me for an MRI I want it done now. Off you go.........I'm not gonna, I'm not gonna, you know, kill myself over having a fight with someone about it. I'll try and talk them down if they're still obnoxious about it, I'll probably do it once and I just utilize that to tell them that there's nothing wrong with it afterwards.	Patient expectations of imaging	Patient expecations of imaging
GP16	a lot of the time actually people are coming to you looking for imaging. As a means of assessment and cure are all together.	Patient expectations imaging	Patient expecations of imaging
GP16	there is an expectation. And I think there’s maybe a lack of understanding as to what imaging really, how it helps.	Patient expectations imaging	Patient expecations of imaging
GP16	And then some people have, they don’t join the dots in my experience and that’s no reflection on the person. It’s just that they don’t know. They actually somewhere I think believe that having an MRI is part of it’s going to make them better.	Patient expectation imaging	Patient expecations of imaging
GP16	I don’t think they make the connection as to what the MRI is for. It’s like you hear back pain MRI, you know it will get better. But like really it’s about and that part really is about education.	Patient expectation imaging	Patient expecations of imaging
GP17	And they come in and they ask, I want to be referred for an MRI because I’ve heard its free.	Patient expectations imaging	Patient expecations of imaging
GP17	You try but most of the time you just refer them because you could be fighting with people	Giving patients what they want…..	Patient expecations of imaging
GP17	Its too much access, its too easy to access it. you’re getting patient demand, back pains for a week and they want an MRI.	Overuse of imaging	Patient expecations of imaging
GP17	Well their friend is getting it yeah, so they want it. And they have back pain for a week and they want an MRI.	Overuse of imaging	Patient expecations of imaging
GP19	So you’re, again trying to make proper use of the resources I suppose. There are a group of patients now who are very aware of what they’re entitled to and what is available to them. So there would sometimes be a discussion between, from a patient who wants a scan immediately.	Balancing resources and demand	Patient expecations of imaging
GP20	So it’s my neighbour told me that I’ll have to get an MRI and I think I should get an MRI and the physiotherapist, in a large percentage of cases advises me that I should get an MRI, so there’s all that gone on. So in reality we’re only the speed bump.	Patient expectations - imaging	Patient expecations of imaging
GP20	we’ve had such access now and the expectation from everyone is that they should get an immediate MRI you know	Patient expectations imagingPatient expectations - imaging	Patient expecations of imaging
GP20	I’d see a huge frequency of it, the reality is very few of these get operated on you know. Most of them settle down by themselves. If they have, it depends on their expectations and their access to health insurance and stuff like that. It’s as easy sometimes for me to do a referral in the full knowledge that nothing is going to happen out of it. But it allows, I always get the impression that peo…	Paient expectations	Patient expecations of imaging
GP13	Yeah, I don’t know, I don’t know because health anxiety goes up you know, but probably benefit outweigh the risks, I think. It's burdening the health system	Imaging for LBP: A balancing act?
GP14	when the report comes back, I flag it with my secretary to discuss it with them for reassurance and for onward management which is generally self-help.	Imaging administration
GP15	I think if it was, I think if it was just pain, and there was very obvious muscle spasm I would probably try and just resolve that over a few days and see if symptoms resolved, or would say, if this doesn't solve by the end of the week, we will send you for an MRI	Imaging - wait and see approach
GP15	The vast majority of them are quite happy if you take time to actually, first of all, examine them, and secondly, go through your findings with them. I think most patients are happy with that.	Not sending for imaging immediately
GP16	there’d be a reasonable kind of a healthy chunk of MRI requests coming from your colleagues, which we totally respect. Because you’ve done all the stuff that we’re not able to do. The education and the rehabilitation you’re not getting anywhere. So then we do them and then depending on what we find obviously redirect or send it back to your guys. So that’s another kind of arm of it.	MRI requests from HCP
GP17	Yeah very quick, yeah. They’re getting phone calls on the day of referral, Affidea are ringing them on the day.	Imaging access - Quick access
GP20	the other big problem is the variability in reporting by the radiologists. You know there’s a different system for everyone, they’re all using different language so that actually is a huge challenge.	Imaging - reporting standards

## Sheet: Theme 2 Medication managment
GP Interview Code	Quote	Code	Preliminary theme
GP10	I'm very anti benzos very stingy with them.	Judicial medication prescription	Weaning
GP10	People were on benzos for years like and we're dealing with the fallout fall off of this, you know. But yeah, to answer your question, no, we don't. I certainly going forward and the last few years..... oh no, oh no, I never, I was always stingy with it same antibiotics stingy with it. Try to seek the best practice. Younger GPS might be better than it.	Judicial medication prescription	Weaning
GP13	But what often happens is that when you refer them on to the pain clinics, they can come out from the pain clinic on huge doses of long term analgesia. It's a huge problem because it's very easy to prescribe something for people and then actually supervise it and try to wean it, that’s really hard. We have several elderly patients who are totally dependent on opioids. And becoming tolerant to the…	Challenges of weaning off medication for LBP	Weaning
GP15	You know, I say I'll use a low dose codeine, solpadine or codipar in an acute stage for a number of days only. I wont use it for longer than that.	Judicial use of medication	Weaning
GP19	It can be a real struggle and I mean the patient isn’t, they’re not taking it for pain; they’re taking it because they’re addicted to it at that stage. And there may be a bit of arthritis you know and a wee bit of stiffness and this whole patient, let’s say the person as a patient model type thing where they’re just not coping	deprescribing	Weaning
GP19	Again I can think of one or two cases where I’ve gone through the whole process. We’ve discussed why this is a problem, why it might be a problem in the future, I’ve done a referral to the pain specialist. You know we’ve gone back and reviewed all that. This is maybe because Covid came in the middle, so someone might not have had their injections and things like that. And we’re still in the same …	deprescribing complexity	Weaning
GP19	I think they’re probably not going to do it without the extra help. So that’s why we end up sending them to the likes of the pain specialist, or trying a more alternative treatment. See if you can get some improvement clinically or improve the pain scores or improvement. But yea it’s a problem.	Help deprescribing	Weaning
GP20	A lot of the time it’s actually withdrawing them off medications for the GP, don’t forget if they present in A&E which they often do or if they present, don’t forget now there’s all the VHI and Laya and all sorts of places they’re getting all sorts of different prescriptions. And a lot of the time it’s actually pulling them back from some of those.	Picking up the pieces	Weaning
GP20	Yeah and again some of the times we don’t have control over this, they’ve got it elsewhere and we’re, they have seen that person once and then they’re back to us, you know.	Picking up the pieces	Weaning
GP10	I see stuff being written by the injury unit and stuff so I kind of try to follow that, because I'm guessing it's best practice. So they tend to give vitafen which is an anti inflammatory. They might give salpadol, which is paracetamol, and codine, and then they might give, like a benzo, like a diazepam, for a few days.	medication pathway	management approach
GP12	it kind of falls into three types of medication. Anti-inflammatory, nonsteroidal, I rarely prescribe paracetamol even though it's first on the list. And if people, the vast majority of people will have tried it or you know, and nonsteroidals generally Vimovo or Arcoxia probably moving away from the Difene you know, the drugs from the gastric point of view. It settles a lot of them because a lot o…	Medication approach	management approach
GP13	It depends on obviously the presentation, on a very simple level I'd often go with just paracetamol and an anti-inflammatory gel. Sometimes that’s all	Basic medication prescription for LBP	management approach
GP13	I will use muscle relaxant like Diazepam 2mg that’s useful short term for a few days. And that can be useful in the chronic back pain every now and then if they have a flare up.	Medication for individuals with CLBP	management approach
GP14	My cocktail usually will be, well I suppose it would be a muscle relaxant in the benzo line, night-time okay. Occasionally daytime use as well initially maybe but the max on that would be five days. So they get ten benzos. And then the anti-inflammatory, with obviously I use a lot of gastric protection. And obviously for my renal patients I'd be very cognoscente and I'd be using the relaxants rat…	Medication cocktail for ALBP	management approach
GP15	I'm good old school I go for the Orthopaedic cocktail that I was taught back in the 80s and 90s, and I've tightened it up a little bit. So normally, I'm going to go for an anti inflammatory i'll normally used by vimovo becuase it has stomach protection in it, I'll go for an analgesic normally going to be the paracaetamol or solpadine for five to 10 days, and I'm going to go for very low dose vali…	Medication cocktail for ALBP	management approach
GP15	I've become a great advocate for paracaetamol alone since I hurt my shoulder myself and that's all I take. I tell all my patients that when they come in looking for heavy duty stuff.	Simple analgesia	management approach
GP16	so I’m immediately trying to veer them off the codeine pathway in this kind of acute phase if I can. Because of the fallout potentially for it	Medication management - risks	management approach
GP16	And I will make a recommendation of just take the analgesia until you kind of start to feel relief and maybe for a couple of days after and then start pulling back off it. So get on top.	Medication management - risks	management approach
GP16	I’d lean in probably into trying to get the acute phase settled. I’d use anti inflamatories, because people sitting in front of me generally have tried paracetamol. And or their Neurofen pluses	Medication management	management approach
GP17	Ah sure it depends, if its an acute back spasm you go in maybe with a short course of Valium and anti inflammatories and pain killers.	Medication - ALBP	management approach
GP18	But look it often they’re in a lot of pain, so I tend to probably give regular paracetamol as first line. Then anti inflamatories and then sometimes if I think there’s a spasm there I will give diazepam. Now there may not be much evidence for it, but I tend to do it. Do I do codeine based, sometimes as the next step up. Do I do morphine based, very, very rare, very rarely	Medication - ALBP	management approach
GP19	if you’re thinking about the person who comes in barely walking and is completely locked up. I probably would put them on a low dose of something like Diazepam 5 for night time, once or twice a day even. But that’s not going to be my first line by any means that’s and I don’t think there’s much evidence for it either. So that’s, it’s not my experience and I have to say it does work for the patien…	Severe pain	management approach
GP19	So again, really with any low back pain if it’s something that’s acute, where I’m going to treating it initially with your anti inflamatories, the paracetamols and the basic treatments.	Medication management	management approach
GP20	I think it’s important to get pain control right, you have to do it safely	Importance of pain relief	management approach
GP22	so sometimes I say to them it's muscle spasm, so I often give them a bit of Valium for three or four days, high dose Valium. You have to give high dose, 10mg, usually I say not take them during the day. Then I give them a bit of anti-inflammatory for a few days	medication management	management approach
GP10	the older the person is the more likelier of them to have more conditions, more medications and then you have polypharmacies to watch out for.....it's more complicated.	Medication complexity	Medication balancing act
GP13	But we have some patients who want anti-inflammatory long term, and we just can’t give it to them. So then you do run into trouble with analgesia on a long term basis because after regular paracetamol everything else is going to cause trouble.	Challenges of manging LBP with medication	Medication balancing act
GP13	it's particularly difficult in the elderly population. It's really hard because you are trying to balance the risk benefit ratio there. So they are getting all kinds of side effects from analgesia be it simple analgesia or as you go up through the opioids and Tramadol and things like that. So it's a problem.	Challenges of manging LBP with medication in older adults	Medication balancing act
GP13	Yeah, it can be very hard. It can be very hard and like they would love to have anti-inflammatory all the time, but we just don’t give them that, we just can’t give that to them. You just can’t, they are too risky. We have very few patients that we'd have on long term prescription for anti-inflammatory	Challenges of manging CLBP with medication	Medication balancing act
GP13	But for the older chronic degenerative it's very tricky. They are the most challenging definitely. Yeah, and they are immobile, and they are getting drowsy and getting constipated and getting confused. But they are in pain. So it's very hard.	Challenges of manging LBP with medication in older adults	Medication balancing act
GP15	Oftentimes, you know, is a need to wean them off is controlling the pain and the side effects are reasonably minimal. Youve got to look at the overall picture, particularly when there's a lot of comorbidities there, as well as well as giving them a better quality life, giving them more mobility, why would you fight with them too much.	Pain relief - a balancing act	Medication balancing act
GP16	obviously again the demographic, it depends. So like if I have somebody who’s in their sixties, with a bypass history and is asthmatic I’m kind of veering off the anti inflamatories because it’s not ideal. Their back pain won’t kill them, but the tablets might. And you know so you’re just trying to tailor it to suit the individual.	Medication management - balancing act	Medication balancing act
GP16	So chronic pain for example the elderly person I’ll say there’s good data to support use of paracetamol and an anti inflammatory together. So that actually, believe it or not that helps, you just have to take it properly. And take it consistently until you’ve got on top of the pain and the flare. And then maybe come back to your baseline right, so.	Medication management - older adults	Medication balancing act
GP16	I’d be trying to keep it on a lower dose, maybe Ibuprofen if they’re older. Just to try and stop aggravation really of deterioration renal function. There’s a lot you see you have to think about	Medication management - older adults	Medication balancing act
GP16	I mean if I’m eighty, or if I’m seventy five and I’m not able to walk I’m like stick on me I don’t care. I want to move around,, I want to be pain free and have a quality of life. But of course I have seen how they cause problems too, like I really have and withdrawals and it’s pretty rotten you know so	Medication management - balancing act	Medication balancing act
GP19	Probably we’re trying to then balance that with the potential side effects and (2.00 inaudible) plus real function, gastritis all that side of things. So that’s one part of it.	CLBP balancing act	Medication balancing act
GP20	I don’t use anti-inflammatories a whole pile because of their effect on renal, the renal system. So I do use a good bit of codeine based initially.	Medication management	Medication balancing act
GP20	Then I suppose as time goes on you try and move over to things like Amitriptyline and try and to some extent move them away from medication. But some people are in a lot of pain you know. And then there’s the whole, you know it does affect your mood and that interplay there	Medication management - complexity	Medication balancing act
GP20	Oh we have to be very careful around Pregabalin and Lyrica because you know increased risk of sudden death and then it looks like it’s going to be quite a high dependence forming drug.	Medication management - Possible side effects	Medication balancing act
GP13	But for the older chronic degenerative it's very tricky. They are the most challenging definitely. Yeah, and they are immobile, and they are getting drowsy and getting constipated and getting confused. But they are in pain. So it's very hard.	Challenges of manging LBP with medication in older adults	Medication balancing act
GP17	Or paracetamol. Especially I find its good for the older people.	Medication - older adults	Medication balancing act
GP11	you tailor the medication to the severity of the pain	Prescribing medication for lBP	time/dose
GP12	when the patient comes in and it's pretty severe back pain, without radicular symptoms you’d be inclined to give them, what we call a triple cocktail, which is nonsteroidal, a bit of Valium at night and maybe a mild opioid like Codapar.	Medication approach - severe pain
GP12	Five to ten days, the vast majority of them you don’t hear from them again	Medication approach - time
GP11	I generally am fairly aggressive in acute lower back pain in terms of using anti inflammatories, fairly powerful analgesics, right up to codeine and paracetamol, 3500 and then, for if there's a lot of muscle spasm, I'd sometimes put in some lyrica as well baclapar, just because, in my experience, the more aggressively you treated initially, that the quicker you break the whole pain cycle, and soo…	Agressive approach to treating LBP with medication
GP11	patients with chronic lower back pain would be on fairly powerful opiates like Tramadol, paracetamol and Tramadol combinations, and you'd be looking at and something we trying to move away from, like Gabapentin and pregabalin.	CLBP Medication	Opioids
GP11	I think it becomes, it's almost impossible to wean them off without aggravating the back pain, and I don't know if that's dependency, or if that's down to the back pain really being treated by the medication	Deprescribing issues	Opioids
GP12	You wouldn't be, you would be digging a hole prescribing opioids for chronic back pain. Like you would be trying to keep that to a minimum really.	Medication approach - opioids CLBP	Opioids
GP12	Like you would be looking for trouble if you are giving it for more than ten or fourteen days you know. Even besides dependency they are going to get constipated, lots of other problems as well.	Medication approach - opioids CLBP	Opioids
GP12	You would be giving it as an escalation, slow to prescribe Lyrica, it was prescribed more frequently maybe eight to ten years ago but it's now down as you know a yellow drug or whatever you call it.	Medication approach - opioids CLBP	Opioids
GP14	Yes, oh there’s nobody in this place, there’s seven of us working here that would prescribe opioids.	No opioids	Opioids
GP15	my understanding is opioids are not all that effective in radicular pain, so I tend not to, I tend to tell that patient that, you know, opioids are not helpful. You're better off with, you know, trying one of these, as I refer to, some nerve blocking drugs, and explains how they came around. I think that tends to be a better approach	Opioid reluctance	Opioids
GP16	And you know what the likes of the dopestick thing on TV has been really helpful, like people are aware of how damaging this stuff is.	Opioid awareness	Opioids
GP16	But even I personally am very aware like, a post operative had to take Oxycodone and like I was looking forward to the next dose. I feel like this stuff is not good. So I’m really alive to the fact that it’s really addictive and dangerous. So I try, we try and avoid it like we tend to use Oxycodone only in palliative situations, or really severe post op that’s it like.	Opioid awareness	Opioids
GP16	Yea it used to be a massive. So like when I started prescribing in 2004, I mean every post op prescription had Tramadol on it. But like we’ve learnt a lot about it now and obviously it’s even only recently I learnt that is pro seizure, like you, you know it can provoke them. So like there’s a lean off it really. And it obviously can make people feel rotten.	Medication management - side effects	Opioids
GP16	So here it gets murky then, so like if somebody has chronic pain and they have radicular pain associated with, you will then. Actually the new kind of opiate is Pregabalin obviously and that’s really hard. Because we know of it’s street value and people use it. And it helps their anxiety a bit and it might help their nerve pain a bit. And then you’re addicted to it and then god, a bit of a dose r…	Medication management - balancing act	Opioids
GP17	Ah it would be yeah, well like I’d give them a short course but if they were back for more then I’d be saying look you know. It would be an issue if you stay on it.	Codine dependency	Opioids
GP18	Yea and I try not to prescribe, I don’t think I’ve ever prescribed Oxycontin or Oxynorms for acute low back. I can’t remember a time I’ve done it.	Opioids	Opioids
GP19	I’m not going to be going for any oxynorms or morphine sulphates in the acute back pain really.	Opioids	Opioids
GP22	No, no, we don’t give, I tend not to give, I never give Solpadol or opioids or anything like that.	opioids
GP22	It is trickier, yeah, you don’t want to go too heavy with them if you can help it. So yeah, I tend to stick with the anti-inflammatory as required because you don’t want them on that long term either. We would be known not to treat them with opioids you know long term definitely you wouldn't give them opioids.	medication management - CLBP
GP18	They don’t like the way it makes them feel. And then there’s an addictive pattern to those medications as well. You know that you have to consent patients about.	Medication side effects
GP19	the more elderly who’s had maybe a compression fracture or something like that. And so in that case we’re trying to rationalise it. I’m using a lot of the BuTrans patches for the patient who’s been through those initial steps. So they’re on something that’s a little bit cleaner to take and you’re trying to avoid side effects I suppose. So that where it comes in as well.	Medication management - older

## Sheet: Theme 2 Education and advice
GP Interview Code	Quote	Code	Preliminary theme
GP10	They might be prescribed the home exercise program. How long would they stay doing it for? Like, I mean, you any, any sports person doing really? Rehab is boring. Doing exercises is boring. It's tedious. No one likes doing it. And long term, people just fall off	Behaviour change	self management
GP10	Some conditions, the goal is to cure, other conditions the goal is to manage. You won't get a cure. I think back pain will come into that a lot. You know, or they'll have flare ups and flare down.	Cure vs Manage?	self management
GP10	I tell them to stay active, because years ago, they were told to lie down, this is bullshit.	Active approach	self management
GP11	I encourage activity from very early on, after the back injury or back pain, get them into the pool, walking, just getting them mobile as soon as possible.	Exercise for LBP	self management
GP13	People don’t see that most of physiotherapy is down to themselves to actually make the changes. They don’t understand that. They want somebody to actually be actively…	Behaviour change and physiotherapy	self management
GP13	but it's no different to a lot of other things like somebody comes in with say an overactive bladder and I say to them stop smoking and stop drinking caffeine and stop drinking alcohol and you will be fine.	Lifestyle medicine for LBP	self management
GP13	I think it is very challenging for people who have back pain who have comorbidities, who are overweight because actually engaging in a lot of the lifestyle components is very hard, it's very hard for them to be mobile, it's very hard for them to be active. So I think some of them are caught between a rock and a hard place in that sense.	Lifestyle medicine for LBP? Barriers?	self management
GP13	But it's when you don’t have pain that’s when you need to be actually working on your back. But sure nobody does that. We have like an information leaflet that we give them, and we tell them to do Pilates or Yoga or back rehabilitation and all these things but once they don’t have back pain, they forget about it	Challenges of behaviour change	self management
GP13	I think it's really hard, because you have to be motivated, and a lot of these people become very demotivated. And so you know if they say I can’t walk, I can’t do this, I say well maybe you could look at doing non-weight bearing pedalos or aqua or whatever. But it's hard to convince people really, I think they have to be handheld a little bit at the start you know.	Self managment in CLBP is hard….	self management
GP14	Absolutely and they are also doing something for themselves. Because it's in the gym setting so they are not lifting weights at home on an online programme.	Active approaches to exercise	self management
GP14	I suppose there’s no point coming back to me until they have done.	Importance of self management	self management
GP14	Oh absolutely, it is self-care and self-management, and physio input, as I said before the Pilates and all that, the gym, right. All the gyms around the place and they’ll spend more on a pack of fags than they will on a gym session.	Importance of self management	self management
GP16	So before I’m sending them to you I feel it’s important that they understand the responsibility lies within yourself to heal thyself. So but you have to do it in a safe way, don’t go into a gym thinking you know what you’re doing here. Go over and get the programme, do the exercises as they show you. And then, but you have to do them, you’re wasting your money, I said don’t bother going if you’re…	Patient education - self management	self management
GP17	Now I suppose the other way, sometimes I do refer them, look go and maybe do 2 or 3 sessions private and they might show you what you need to do. And hope then that they’ll be able to self-manage afterwards. A Self manage and eventually get to see.	Self management skills	self management
GP14	.And like I suppose, this isn’t a handout culture like. People have to do something for themselves.	Behaviour change	self management
GP13	But I think that you take it for granted that people know what that is and they don’t, you know. A lot of people are brought up in houses where they know what exercise is they are involved in sport and involved in all these things they might be taught by their parents and colleagues and stuff. But loads of the population have not been exposed to that, loads of children have only ever seen what th…	Social determinants of health	self management
GP10	Patients don't want the doctor to tell them, go away and do this, this, and this yourself. They want to be fixed.	Patient expectations	Patient expectations
GP10	you might not hear from them at all, which means, I'm assuming so maybe would have been to physio at some stage in the past. Yes, and like, I've done that before, making any difference. I don't want to go back to Yeah, or do physio got the home exercise program, and they have it at all	Reluctance to enagage in physiotherapy	Patient expectations
GP10	And I explain then what a physio does. As you know, I am in the game, and I know physios what they do, and I try to explain to them, because people's opinion or impression, sorry, of a physio, is that they rub you and fix you. I say, No. that's not what they're trained to do at all. They'll assess you. This is my opinion of Physiotherapists, obviously you can tell me different but, they'll assess…	Changing patient expectations of Physiotherapy	Patient expectations
GP13	I think that a patient expects to go to a physio and get like a massage, I think that’s what they are expecting, somebody to put their hands on their back and give them a massage. So if they go to the physio and they are given homework like a home exercise programme to do, they become disillusioned and they don’t engage in it.	Public perception of physiotherapy	Patient expectations
GP13	that I think that people’s mindsets have shifted a little bit in terms of our society now wants everything to be fixed straight away. So we have people coming in with back pain or whatever and say well it's going to take a few weeks it might take six weeks, or you know might take you a couple of weeks, and they are coming back like I still have back pain. I still have back ache.	Modern patient expectations	Patient expectations
GP13	Patient expectation is tricky so sometimes there’s a bit of you know maybe some of the referrals are because of that, you know they are coming back, they want it fixed. They want you to fix them as opposed to fixing themselves.	Quick fix mentality/expactations	Patient expectations
GP14	But it's like people’s perception that paracetamol sure may as well take smarties. But you have to reinforce that that if they are going to a pain clinic run by a specialist, it's paracetamol	Managing patient expectations	Patient expectations
GP16	I can reasonably reassure them, but health beliefs are very powerful, even if they’re not held with evidence base. But it’s really about identifying the health belief and trying to debunk it like. And that takes a bit of work.	Patient expectations/beliefs	Patient expectations
GP16	I recommend physio all the time. And I’m very specific about physiotherapy and I always, like I’m also very clear to them that I said you go to a physio not for them to put their hands on you. But you go to a physio for them to teach you how to heal yourself through your own movement. I say it’s really important you understand this because you know people come in they go, but sure I went to the p…	Patient expectation - role of physiotherapy	Patient expectations
GP22	, but I had a physio here as regards my medical student she said people feel that physiotherapy, they need someone to put their hands on them, but most of it is just doing the exercises you know	Beliefs about Physiotherapy	Patient expectations
GP13	I think the public perception of what a physiotherapist has to offer is wrong.	Public perception of physiotherapy	Patient expectations
GP10	I kind of have a conversation and get a feel for where they're coming from, what their goals are	Meet patients at their level	Education
GP10	This is my backcare spiel. So stand up. Humans are slouched. We should be up straight. So shoulders back, chin up, and should be walking like that. And I said, anything where there's a bend hinge at the hips is bad for your back, so stay up straight. So sweeping, hoovering, ironing, try and stay up straight. I tell them to defer the task or get somebody else to do the task, or just don't do it at…	Patient education - posture	Education
GP10	Oh the manual handling lift as well .....dont hinge at the hips. I said, go down with your knees and keep your back up straight,	Patient education - lifting technique	Education
GP11	don't do any heavy bend lifting or and then I definitely discourage them from taking any long trips, staying seated for prolonged periods, and just try and basically walk, move, stand, and then, if you have to rest, lie down, flatten your back with your legs supported on a few pillows.	Patient Advice	Education
GP12	So I suppose look I suppose 90% of them you are going to try and manage conservatively. What I mean by conservative management then is I suppose where it comes into your field, you know, like I generally show them a few back stretches. And I show them a back strengthening exercise, stretch and strengthening, and then I tell them I'm not an expert in this. You should go to a physio to be shown wha…	LBP Advice	Education
GP12	Because I said this will happen again if you don’t strengthen your back, if you don’t improve a few things this is why it happens.	Prevention	Education
GP12	So basically you are saying to the patient look you can manage this conservatively through rehabilitation exercises, so basically stretching and strengthening, go to physio and then you are looking at occupational, you know looking outside the box then is there something at work that’s doing it like for example	LBP Advice	Education
GP12	What I find with a lot of patients, I find Pilates makes them worse that’s the first thing. ( Yoga can make them worse but more Pilates. The exercises are too strenuous for what they are capable of doing.	Physical activity - avoid	Education
GP12	when they are acute I kind of tell them you can’t really do anything you know. Well I know you have McKenzie exercises and things like that. But I don’t really tell them to do them, I just say look don’t lie in bed all day with this, you just have to tip around a bit and take the medication it should pass. Often heat as well you know with the medication. Or the packs, people find the packs good. …	Physical activity - acute LBP	Education
GP12	some physios give patients too many exercises and they all end up doing none of them. So that’s why I just give them two stretches and one strengthening.	Information overload	Education
GP12	Just to get them into the idea of what a stretch is, as opposed to a strengthening exercise and I tell them stretch is a stretch it's not supposed to be painful. Because some people hurt themselves in stretches. They make things worse like, so just get them into the idea then that if you give them something simple they can do it and then I tell them as well you have to do this for six weeks.	Physical activity - stretching	Education
GP12	we don’t discuss bending much in my practice experience really.	LBP Advice- bending	Education
GP13	Yeah, so if somebody is coming in with acute back pain, I’ll say to them you know right now you can’t do a whole lot you are just going to have to try and get over this hump of pain.	Patient advice	Education
GP13	Well I tell them not to go to bed. I tell them to ambulate as much as they can within reason. And avoid heavy lifting and things like that. But actually not really much else to be honest. Maybe I should but that’s what….	Patient advice acute LBP	Education
GP14	For the acute I tend to slow them down a bit and rest them, and I suppose about posture and management of that.	Patient education - ALBP	Education
GP14	I try to get them to do core strengthening, okay, and basically tummy and all that.	Patient education - Management	Education
GP14	But as regards what I tell them to avoid would be the lifting, I show them the proper way to get out of the bed, how they lie, whether like, I don’t put them on the floor now anymore, I don’t know whether I should or not. But it would be you know hard surface, rest, proper movement getting out of their bed. And the things to avoid then as regards heavy lifting and reaching over them. That kind of…	Patient education - Management	Education
GP14	Yeah, I think you know most of them would go along with it. I think once they know they can see you again in ten days.	Patient education - engagement	Education
GP15	I say get out of the bed. Try to walk. You will find the first 5, 10, 20 steps really difficult, but it will actually loosen out after that, you know.	Active approaches	Education
GP15	obviously heavy lifting and so on and so forth, driving long distances, sitting in the one position and so on. And normally, they'll often come in and say they've done it because of gardening too much yesterday. So I tell them avoid gardening, or whatever it is that they said that brought it on.	Avoiding things	Education
GP15	maintain their mobility as much as possible, both in terms of making sure they remain active, making sure they walk every day, and also making sure that they take	Active approaches - CLBP	Education
GP15	I think frustrated, and don't see it is a positive thing necessarily. You know that they see the fact they have low back pain as an excuse not to move. Wheras in fact it should be the opposite. I'm not sure it's scared necessarily. I think it's restricted, rather than scared is probably a better word. Try to get them to understand that moving will actually help	Moving again	Education
GP15	. And then the other problem with it is you're often tying that into patient safety and fear of falls and that kind of stuff, particularly with mobility and walking aids and making sure using whatever walking aids they are supposed to	Balancing activity + safety	Education
GP16	so like for me what I’d say is immediate term is pain relief. Let it all cool down. Let everything cool down it’s hot in there so calm it down. Don’t go to your physio yet you’re not ready. Next thing don’t fool yourself with your pain relief that you can do something, like lift stuff. So take your time, when you go home take your pain relief, ring your physio and get your appointment for two wee…	Patient education - CLBP	Education
GP16	Get yourself over to your physio now and let him or her show you what you have to do to protect your lower back. That’s the kind of direct I suppose language that I use. Because they’re going to show you how to kind of help get it stronger. And I try and use language like that your skeleton, you know I try and make it as visual as possible.	Patient education - CLBP management	Education
GP16	So when I’m trying to explain to somebody why they’re having a pinching or a degeneration, whatever. I’m trying to explain to them that you know I try and show them by even doing a little bit of a pelvic floor contraction and an abdominal pull. And to even get up off the chair, or to do something just if they engage before they do an activity. The bit of relief it provides. And I try to show them…	Patient education - protection (core)	Education
GP16	I’d say at night time just lie on your side perhaps and bring your knees up towards into more of the foetal position. Because it just kind of releases the curve and gives you, or even if you’re lying. If you don’t like lying on your side, if you’re lying on your back just bend your knees and put your feet in the bed just release the pressure on that curvature at the back. That’s how I would say, …	Patient education - ALBP management	Education
GP16	I love, I recommend walking at a very, very slow pace. Like the first thing you do is you walk, walk without pain. And once you can walk without pain you can walk faster without pain.	Patient education - ALBP management	Education
GP16	like I’m a strong advocate for the likes of well taught Pilates, or well taught yoga. Because of the body awareness and the importance of being aware of pain and movement and how you can you know stabilise the core. I try to explain a rag doll and like if you put a rag doll. This is one of the analogies I use, if you have a rag doll and just plunk him on the desk they’ll be lent forward. But if y…	Patient education - management Pilates	Education
GP16	So and that’s what I try to explain what the core is, the core is there to hold you up.	Patient education - protection (core)	Education
GP17	I’d be telling them to stay, like moderate walking, moderate exercise, as long as they’re not exacerbating their pain.	Patient education - stay active	Education
GP17	Usually it’s just the broad thing, don’t do anything that aggravates your low back. If you feel its aggravating it don’t do it, yeah.	Patient education - avoid	Education
GP18	I’ll tell them to look you know, walk, walk, walk, try not to you know go any further damage to it. But stay moving, analgesia and try and get some physio. You know try and get some physiotherapy. That’s generally what I try and do	Patient education - management	Education
GP18	I tell them try to avoiding things that cause extreme pain, or the movement that causes the pain. I ask them to stay moving, stay walking. The walking is really, really helpful. And you know gentle massage is always good, heat is always good	Patient education - active approach	Patient education - active approach
GP18	I would tell that this is going to take some time. Here’s a couple of weeks of medication, only take it as you need it. And if you don’t need it, stop it. But that the key here is physio and to stay moving. And if you run into trouble come back to me.	Patient education - prognosis	Education
GP19	Reviewing, I generally tell the patient review after two weeks, see how we’re getting on. If they can tolerate exercise, stretches, things like that.	Patient ediucation - prognosis	Education
GP19	Again it’s, you just go through the rationale really, explaining that these things are, will take a little bit of time to settle down. Explain that it’s usually an inflammatory problem, it’s a swelling problem. And if we can reduce that, things will improve, for the straightforward ones. For anything that’s a little bit more complicated, time is often a help there too. But we need to just I suppo…	Patient education - prognosis	Education
GP19	But we need to just I suppose, sometimes it’s a little bit of a negotiation.	Meeting the patient at their level	Education
GP19	I just keep it very basic, so we’re going to be talking about simple stretches, really staying mobile rather than staying flat and inactive.	Patient education - active approach	Patient education - active approach
GP19	it’s the like very basic information that look you’re just going to have to no heavy lifting, no awkward lifting. All the back hygiene advice, so yea all of that that’s going to be built into it I suppose. And again if there’s a definite cause avoiding that to a certain extent	Patient education - things to avoid	Education
GP19	awkward lifting making more use of your hoist and things like that. Or someone who’s in a factory setting, we’ve got a lot of patients in the meat factory for example who are going to be lifting heavy loads and just very, a lot of strain comes from there so. And sometimes it’s a cert to take them out of that environment	Patient ediucation - manual handling	Education
GP19	Then really for me it’s just all about exercise, so trying to keep the patients up, mobile, walking, aerobic exercise, keeping it very simple. Doing the non weight bearing if they can’t tolerate the walking.	CLBP active approaches	Patient education - active approach
GP19	but from let’s say a percentage point of view I’d say you know more than three quarters of people are happy to try it and get out and move and recognise the benefit of it for the physical side. But for the head side of things as well and things like that.	Realising the benefits of exercise	Patient education - active approach
GP20	I suppose people’s expectation is that it’s going to settle down in 2 to 3 weeks. The line I use to them first day, this will probably take a bit longer than you expect, now they don’t want to hear that but you know that’s the reality of it you know.	Patient expectations prognosis
GP20	I would always say stay as active as possible. An exercise regime. I’d usually recommend, you know if it doesn’t settle down quickly to a physiotherapist.	Patient education - active approach	Patient education - active approach
GP20	I’d have a knowledge of what kind of exercise, you know some of them would be cyclists, I’d say you can tip away at the cycling. You know I’d know if a guy was a keen runner, look maybe hold off on the running.	Tailoring patient education	Education
GP20	I’d have an idea who is working very hard, I’d say you need to slow it down a small bit. A nursing care I’d say look you just need not to be doing that kind of lifting and stuff. A lot of it would be around their job and stuff.	Tailoring patient education	Education
GP20	My philosophy or what I understand is that I’d say look first of all exercise is good, ok. What kind of exercises do you do, you know look get back out and do the walking, the pool is great, you know even if you only walk in the pool that’s good. Sometimes people are doing a lot of walking and stuff or running even and I’d say look get on to the bike, you know.	Patient education - active approach	Patient education - active approach
GP20	Yeah, I will always say aerobic exercise has been shown to be effective.	Patient education - active approach	Patient education - active approach
GP22	I often tell them to get in the pool too you know, hydrotherapy, to get them moving.	Patient education - active approach	Patient education - active approach
GP22	I tell a lot of people to get into the pool if they can or the sea and I say do your You Tube physio as well. Low back pain Pilates, yoga.	Patient education - active approach	Patient education - active approach
GP22	I say listen to your body we'll try and keep active. Okay, obviously, if your body's telling you not to lift that, you don't lift it, you know, and you won't be able to anyway. But don't lie in bed for the next two weeks.	Patient education - active approach	Patient education - active approach
GP22	Yeah, and then do all the, keep yourself active, keep yourself moving.	Patient education - active approach	Patient education - active approach
GP22	I just reassure them. I say, you know, the first few days, you’ll have difficulty getting your socks and trousers on and stuff but after a few days, you know, you're getting your socks on that little bit easier. And after a week 10 days, you'll be able to walk a little bit easier, but you won't be fixed today or tomorrow. You know, it takes a couple of weeks for you to get back to near normal.	Patient education - reassurance	Patient education - reassurance
GP22	so just reassuring them. And I say that, if it's not settling, then come back and we'll proceed further	Patient education - reassurance	Patient education - reassurance
GP22	eventually get into the pool. I am a big man for hydrotherapy,	Swimming	Patient education - active approach
GP22	so avoid something that's giving you jib and, yeah, listen to your body and keep active. Keep moving as you but sometimes you just gonna have to lie down like. I don't if you have had back pain yourself, it can be exhausting or sometimes you just have to go and lay down, like I have had it here and I had to lie down between patients, you know, sometimes for five or 10 minutes, and then you're up …	Lived expereince
GP22	If you just rest all the time, you're gonna get muscle wasting, it's going to give you more back pain, you know so it's a vicious circle. So keep moving, keep active, you know, try and do your, do your YouTube physio, your YouTube pilates, you know, just kind of stretch things out.	Viscous circle - stay moving	Patient education - active approach
GP22	I tell them all hydrotherapy, and I say your YouTube physio, you know, just at the end there whatever back pain or whatever, you know, hip pain or knee pain, or, I tell them all, did a little bit of YouTube exercise, okay, No I don’t give them leaflets or that anymore. I tell them all hydrotherapy, and I say your Youtube physio. I tell them all do their little bit of youtube exercises	Patient Resources

## Sheet: Theme 3  2 tiered health system
GP Interview Code	Quote	Code	Preliminary theme
GP22	obviously private they probably go vhi, a bit more, you know, they can access other treatments and stuff	Public vs private	Two tired health system
GP10	Financially, if you were private and you're from a wealthy area, you could afford to go to see more physios privately, you could afford, you'd probably be more educated, you'll be more active, you'll be, you'll be in a gym. You know, they can't afford to be in the gym.	Public vs Private Divide	Two tired health system
GP11	fortunately, if the patients got private health insurance, like you know, we can refer to a spinal surgeon or a neurosurgeon. And usually, the patient can get act, you know, can have that disc tended to within two to three weeks	Two tired Irish healthcare system	Two tired health system
GP11	So if it's a public patient, you put that in urgent referral letter, and then you wait for six to nine months, hopefully to get seen. If it's a private patient, they'll be seen within a couple of weeks.	Two tired Irish healthcare system	Two tired health system
GP11	Yeah, so there's quite a difference in terms so then your likelihood of developing chronic lower back pain it depends on opiates, and is way higher in the public system because of the delays in accessing care.	Downstream effects of a two tired healthcare system	Two tired health system
GP12	So they are going to have more ownership of the management, whereas like medical card patients being referred for pain clinic, if the injection doesn’t work it is more or less back on your GPs lap all right.	Two tired Irish healthcare system	Two tired health system
GP12	It’s disheartening then all right.	Two tired Irish healthcare system	Two tired health system
GP12	referral privately to one of these consultants is somewhere between four to eight weeks and publicly eighteen months to two years.	Two tired Irish healthcare system	Two tired health system
GP13	Eh…in terms of the frequency, it wouldn't stand out as an issue to be honest with you.	Public vs Privte Prevalence	Two tired health system
GP13	more likely to see a GMS patient before they are seen by any other health professional whereas a private patient has often been to physiotherapy, been to chiropractor and been to acupuncture and different things so by the time they come into us they’ve often seen other health professionals and either their expectation in terms of imaging and treatment is slightly different.	Public vs Private Treatment	Two tired health system
GP13	Yeah, well I think again a lot of the private patients have been to physio by the time they come into us. So they come in for their imaging and onward referral to orthopaedics if indicated. A lot of the public patients haven’t had access to that and a lot of them just want to get physio so sometimes we refer to physio by patient request.	Public vs Private Treatment	Two tired health system
GP14	It's harder to manage the public because of the facilities available in the community. And the waiting list for management in the community.	Public vs Private divide	Two tired health system
GP14	Physio would be the main one because of the waiting lists. They are long in the public and we can only refer to the public or we can only refer to the local if it's a medical card holder. So non-medical card holders who may not have the wherewithal to access private physio they are really left in limbo.	Public vs Private divide	Two tired health system
GP14	And most of the ones that are asking right okay, can have cover right. If they don’t and they are in the in between group again, right, if they are asking, they’ll usually come up with the finances to get an imaging done.	Benefits of private health care	Two tired health system
GP16	You know and maybe don’t feel, may not be as demanding, might be the word. Or expectant of you know imaging and physio. Like that might not be top of the list it’s just try and help me get rid of this. Whereas you know you usually somebody who’s coming in with pain, they probably read, spent about two days on google looking up what they’re supposed to be doing. And have an expectation as to what …	public vs private	Two tired health system
GP16	So that would be different, but I would be fairly stubborn in my application as best I can. I’d still apply hopefully the same standards to both, I would like to think.	Equitable care	Two tired health system
GP17	You would probably see more public patients, I think private patients probably bypass us, go straight for physio and only come back to us then if there is an issue, if it’s not resolving or whatever.	Public vs private	Two tired health system
GP18	if anybody asks me your age younger or older, should I get health insurance I answer one thing. I say for orthopaedic related issues alone get health insurance. Because of course there’s a huge difference, a huge difference. A huge difference in terms of access.	Public vs private divide	Two tired health system
GP19	So accessing the pain clinic, the pain management, privately it’s going to be a lot quicker. Accessing the neuro surgeon for an opinion is going to be a lot quicker for the private patient. And they move onto the next stages much, much quicker.	Public vs private access	Two tired health system
GP20	But there’s no doubt, I suppose you know in your heart and soul if you refer them on, if they have private health insurance and don’t forget nearly 60% of the population now have private health insurance, so the minority are the people who don’t. You know that they will have some option. But now the waiting lists for private consultants are quite significant now. So it isn’t quite. But you know t…	Public vs private	Two tired health system
GP20	the reality is with acute back pain the private physio is the only place.	Public vs private	Two tired health system
GP10	if I see somebody with health insurance, and they're from a reasonable.... you know youve an even idea. I say, look.... you could just make a phone call and see if a patient see a physio privately.	quicker access to physiotherapy	Two tired health system
GP15	The main issue, the main thing, I would say with is better access to secondary referral when it becomes appropriate and to private physiotherapy.	Public vs private divide	Two tired health system
GP15	I think you've also got to look at the fact that with the over 70s, older people tend to be ordinary public patients in terms of general practice anyway. And therefore, you know, most of the chronic people are older people, and therefore they all tend to be medical card. A lot of the acute people will be, will be private, younger people, possibly people working in manual jobs, that dont lift in t…	Public vs private demographic	Two tired health system
GP15	So with the with the public acute patients, you would like to have the same access to physio. You don't. Although a lot of you know, when you do mention physio, a significant portion of the public patients will say that they'd be quite happy to pay to go to private physio, which is, you know, it's kind of damning in many ways, of what we have on offer, but obviously they're in pain they want to b…	LBP Pathway public	Two tired health system
GP19	But the problem comes then if we’ve got something that’s ongoing and chronic or if it’s let’s say, back pain if it’s a disc that needs. Potentially if it’s disc, sciatica, radiculopathy and side effects of weakness and things like that. There’s going to be a big difference between the private person who can get to see the spinal surgeon within weeks. To the public who it’s taking months and somet…	Public vs private	Two tired health system
GP12	I suppose once again with the slight, the demographics of my practice being a lot of private patients, so they are getting access to the pain specialist privately	Two tired Irish healthcare system	Two tired health system

## Sheet: Theme 3 Access
GP Interview Code	Quote	Code	Preliminary theme
GP13	Access to physiotherapy is a challenge as well	Physiotherapy access in primary care	Access to Physiotherapy
GP13	For the public patients in primary care and I think that there’s a huge need for it, I can imagine that the referral rates are very high.	Physiotherapy access in primary care	Access to Physiotherapy
GP13	So it can be anything from two to three months, to nine to twelve months.	Public waiting time Physiotherapy	Access to Physiotherapy
GP13	things have improved but I think the big challenge is still our access to physio and access to pain clinics. Because I mean to be honest with you even if we refer to an orthopaedic spinal surgeon the amount of actual interventions is tiny. Whereas the pain clinics are great and apart from (laughing) the prescriptions for opioids but like they actually do take a pretty holistic approach to pain, t…	Challenges to providing care for CLBP	Access to Physiotherapy
GP14	If I had access to physio for all of them right, I would be sending them.	Physiotherapy waitlist	Access to Physiotherapy
GP14	I suppose the biggest problem we have really is access to GP care. Because it's just, the person with acute back pain may not be able to attend today, because the lists are so full.	GP waiting lists	Access to Physiotherapy
GP14	Yeah, and obviously somebody has an acute issue be it low back pain or any acute issue, psychologically it's made into far greater by having to wait. And obviously the psychological effect on muscle spasm and everything worsens from then. So it's access really.	Impact of delayed access for LBP	Access to Physiotherapy
GP16	Access, access to what we’re supposed to do across all facets of what we’re working in is the greatest challenge right. So it’s access to the support of stuff. So I can diagnose, I’m you know I’m fairly good at picking stuff up and diagnosing and creating a plan. I can do that yea, just like you can. But the resource then to facilitate the best standard treatment is our greatest challenge	Barriers in GP care	Access to Physiotherapy
GP17	Well physiotherapy access. Yeah for the public patients, yeah, we’re looking at 6 to 12 months wait list in Cork.	Physiotherapy access/Barriers	Access to Physiotherapy
GP17	Yeah, so I probably don’t refer them anymore, I just tell them if you want physio you will have to go. (yourself)	Physiotherapy access/Barriers	Access to Physiotherapy
GP17	Most of them don’t yeah, they’re in pain and they’re coming back in, yeah we see repeat stuff that shouldn’t be coming to us, that should be dealt with.	Consequences of poor physiotherapy access	Access to Physiotherapy
GP17	they have no where else to go, yeah, they’re coming back in again	Consequences of poor physiotherapy access	Access to Physiotherapy
GP18	It’s access to physiotherapy. It’s access, timely access to physiotherapy.	Barriers in practice/Biggest issue	Access to Physiotherapy
GP18	Oh it takes months, it’s, I don’t even refer them publically anymore, it’s not a service.	Wait time for Physiotherapy	Access to Physiotherapy
GP18	So I tend to say to say look it right, do you have fifty, sixty quid, there’s a guy up the road who’s private. I know he’s really good, he’ll see you once, he will help you. And he will direct you on exercising as good as he can. It’s not ideal, they need, you know they need physiotherapy.	Depending on private access	Access to Physiotherapy
GP18	we’re left with a huge amount and other than prescribing. What else is left in our armour, when actually there are better things like exercise based therapy. You know cognitive behavioural therapy, you know but sure we’ve no access to it.	Current barriers in service delivery	Access to Physiotherapy
GP18	But there’s no access to these things. And if they do come they’re funded for a couple of weeks and then they’re gone.	Current barriers in service delivery	Access to Physiotherapy
GP19	Not even a week’s long programme, this is probably a referral for the basic core exercises and things like that. As I said that population, the acute who I’m treating for, with the NSAIDs and the paracetamol won’t need that. It’ll be the the more persistent population where it’s that three, four weeks. And not making a lot of progress, still in a lot of pain.	Need for Physiotherapy services	Access to Physiotherapy
GP20	Yeah and then don’t forget like the public service is offering this primary care physiotherapist which in reality is just a barrier	Barriers - access to physiotherapy	Access to Physiotherapy
GP20	Most of them, I suppose the reality here, you know in this network is that we don’t have access to a public physiotherapist and there’s a 12 month waiting list. Maybe it’s going to get shorter to 10 months. That’s not much use to people.	Barriers - access to physiotherapy	Access to Physiotherapy
GP20	The reality is we don’t have a public physiotherapy available and my understanding and I’ve a fair understanding of it, its 10 months you know. So that really isn’t. And then I think the other thing is the public physiotherapy service, you know has to meet a lot of demands. And so the amount of time they can give to someone with back pain, you know understandably is limited. And they’re under pre…	Barriers - access to physiotherapy	Access to Physiotherapy
GP22	Well physio is nearly non-existent on the public sector. Access is you know….so I tell them, one I tell them do You Tube physio or pay for it.	Access to physiotherapy	Access to Physiotherapy
GP22	Oh I don’t even refer them anymore publicly. A young person with low back pain no one is interested in them you know you could be months waiting. I don’t even refer, like I refer public physio if people won’t pay	Access to physiotherapy	Access to Physiotherapy
GP22	Well obviously if there was loads of physios it would be great if they could be seen within a week or so, but it seems to be that it takes months to be seen, you know, I don’t even know what the waiting time is.	Access to physiotherapy	Access to Physiotherapy
GP11	Yeah. I mean, like, and there's a massive psychological component to a lot of back pain, and we don't have access to psychology. There's, we know the evidence shows that that, like physical therapy, exercise, rehabilitation, is your go to. We don't have access to that.	Lack of access	Access to Physiotherapy
GP15	A lot of our public patients will end up paying for private physio because they simply can't get it publicly without a significant wait.	Physiotherapy access	Access to Physiotherapy
GP15	the physio is getting worse. Yeah, we don't have access to hospital physio. We had a community physio and sent out a circular saying she will always try and see new low back pains within three to six weeks weeks. But in reality, they're waiting for five months	Physiotherapy access/Barriers	Access to Physiotherapy
GP17	Public really where I am is non-existent, you could say 6 to 12 months but that’s not….it’s either you pay for it or tough.	Physiotherapy access/Barriers	Access to Physiotherapy
GP19	And then my (Physiotherapy) waiting list for the public in the local centre is probably twelve to eighteen weeks. So it’s, there’s definitely a difference between the public and private there.	Public vs private	Access to Physiotherapy
GP19	if I want someone to be seen within two to three weeks I’ll always advice them to go up to see someone privately. I’ll give them the numbers for local physios around.	Private access = early access	Access to Physiotherapy
GP19	But the access is just the way it is (00.38 inaudible) and the wait is that bit longer in the public so. We’ve had a recent update there, around three or four months ago. And the quote is that it’s around twelve to sixteen weeks, or eighteen weeks	Public vs private access	Access to Physiotherapy
GP19	From the biggest problem point of view, I don’t want to say the physio but It is, there probably needs to be some version of a accessible, even.	Biggest issue in general practice	Access to Physiotherapy
GP11	It's a big issue. Like, and it's, it's so much of an issue. Like, if you're waiting this for a physiotherapist is 12 months. Like that. Physiotherapist does not see acute back pain ever.	Waiting lists	Access to Physiotherapy
GP16	I won’t even waste my energy to do a public referral and that’s no reflection on your colleagues in the public system. Because they have, they’re open and honest about the wait times around these things. I understand that other things take priority.	Barriers access to Physiotherapy	Access to Physiotherapy
GP18	So it looks like they’re getting less referrals and the waiting list isn’t as bad and isn’t that great. But actually it’s not; the reflection is that GPs are just giving up on it.	Exasperated	Access to Physiotherapy
GP19	They may have done the injections and things like that. They’ll probably have suggested physio, that can be a little bit hit and miss as to the access for the patient	Limited options for CLBP	Access to Physiotherapy
GP11	I don't think we have any issues in terms of information or knowledge or lack of you know, but, but again, if, if the latest evidence shows that, you know, early engagement to the rehabilitation program, involvement of a physiotherapist, addressing any psychological issues, and you don't have access to that, then, well, then, you know, you actually haven't moved forward.	Evidence practice gap	Access to Physiotherapy
GP11	I think we know what we need to be doing. Is just like that. It's not implementable at the moment.	Evidence practice gap	Access to Physiotherapy

## Sheet: Theme 3  Burden on GPs
GP Interview Code	Quote	Code	Preliminary theme
GP11	No, it's not like I can call on, you know, a physical therapist or a psychologist or or, you know, anything else for that matter, occupational therapist,	Isolation	Burden on GPs
GP12	So like the management of the public patient with back pain is more or less about primary care	Picking up the pieces	Burden on GPs
GP12	And as you know like what you have access in GP is you have your prescription pad and you have MRI scanner and you have your community physio which is hard to access you know in the first twelve weeks, it's obviously not, it's priority two as they call it in the community.	Lack of support in primary care	Burden on GPs
GP12	I refer very, very few people to community physio medical cards.	Lack of support in primary care	Burden on GPs
GP13	You know the demand has increased. But also just the clinical responsibility is another thing that people are concerned about so if I do a referral, I'm responsible for the result of that test. If I do a test, I'm responsible for the result to act on it. So if somebody is going to a tertiary clinic, we are being requested to do a scan who’s then responsible for the care. So that’s where people ar…	Overburden of GP's in primary care	Burden on GPs
GP14	there’s more then obviously trying to go through patient information leaflets ourselves and it's more time consuming. Because we then would be trying to, to give them the patient information leaflets and regard to management of low back pain.	Time burden of managing LBP	Burden on GPs
GP16	I don’t have time and I don’t think I, that’s where I need your colleagues to help.	Time burden	Burden on GPs
GP16	Like I, so part of my job profile has changed a bit. Because we do a lot of teaching and we’ve a good few doctors under the roof. So myself and my partner we do actually all the administrative work. So we oversee all results and we watch and make sure that they’re going in the direction we want them to go in right. So we’d see, I guess, I, but I have definitely seen an increase in request and in …	Administrative burden in GP	Burden on GPs
GP17	we’re seeing repeat patients that I’m not able to help really.	Exasperated by the system	Burden on GPs
GP18	I mean what can you do for them. It’s down to the same stuff, physio, timely access, some sort of cognitive behavioural therapy for pain if you had it. I mean where do these exist, I mean I don’t know where they exist you know so like we’re left with, if you only have X, Y solutions, well that’s what you’re going to use you know.	Exasperated	Burden on GPs
GP18	So I think we’re okay with resources. I think it’s just lack of actual resources.	lack of actual resources.	Burden on GPs
GP19	people have a lot of other, people have got all those other patients who are on that waiting list as well. So it’s not straightforward if you’re time limited.	Realities of community practice	Burden on GPs
GP20	The specialist can write what they want because they don’t have to worry about what other medications, whereas we have it here.	The buck stops here	Burden on GPs
GP20	Yeah we’re the ones who are going to have to get the wrath for it, especially for people who have doctor visits, GMS and probably increasingly some.	The buck stops here	Burden on GPs
GP20	So look I’d love to spend my time training but the reality is, you know there’s lots of things I would like to do, we are generalists you know.	Breath of GP care	Burden on GPs
GP20	Well I think the other thing that’s, you know you have to recognise here is that we’ve a shortage of GPs. Am I working 65 hours a week consistently You know the limitations we have on time is phenomenal, you know is phenomenal, you know.	GP time pressures	Burden on GPs
GP20	Well they’re sending work to us, you know so that means, you know it’s very, very hard then in that scenario to be honest with you. And you know to expect GPs to be functioning in that kind of system you know. I’m 30 years in practice, I’ve never seen under so much resource strain you know.	Picking up the pieces	Burden on GPs
GP10	it's like passing a tennis ball. Ive pass the tennis ball from me to the pain specialist, you know, but the tennis ball keeps coming back to me, yeah? And I can't do any more, like, bar write a prescription. Do you know what I mean?	Burden of responsibility	Burden on GPs
GP10	I get emails regularly from numerous sports partnerships. I just haven't the time to get that information and get it to the patients that need it. You know, I just can't get my have too much stuff in my head to get it there.	Burden of general practice	Burden on GPs
GP11	I certainly feel I'm managing the back pain as best I can within with the limited resources.	Practitioner isolation	Burden on GPs
GP11	I think the biggest barrier is a lack of a coordinated team approach, where you have, you know, like, we know it's multifactorial. We know there's there's interventions that are evidence based and and we're just not able to tap into the resources to actually address all the underlying factors that contribute to back pain. And we, we don't have the teams available to really, you know, have a cohes…	Lack of MDT approach to LBP	Burden on GPs
GP13	we don’t have time, so like we have a fifteen minute slot for appointments, and they may have come in with other things not just their back ache. So you are trying to relay huge amounts of information in a very short period of time.	Time burden on GP's	Burden on GPs

## Sheet: Theme 3 Upskilling and resource
GP Interview Code	Quote	Code	Preliminary theme
GP10	there's so much to cover in the whole entirety of medicine, in undergrad and as a GP, I mean, it's hard to cover everything. And now in GP, and maybe an undergrad as well, a lot of self directed learning. I think stuff has been nearly yellow packed,	Insufficient GP training	Educational and training needs
GP10	Things are evolving because they're trying to train more doctors. So there's more people on the GP schemes, there's more remote stuff, and there's less one on one. You know, if you're one on one coaching, you'll be better, than having one in freaking 20. Its like teaching in primary school or secondary.	Insufficient GP training	Educational and training needs
GP12	Well as I said at the start, if I didn’t to the diploma in MSK I would never have, I was eighteen years a doctor before someone showed me how to examine a back.	Lack of education for GPs	Educational and training needs
GP12	I would say there’s very little MSK, it may be changed now because it's so long since, as I say I'm qualified twenty four years now so the training now might be different.	Lack of education for GPs	Educational and training needs
GP15	I think I manage low back pain reasonably, but then I would, because the way I've always done it I guess. I did do a.... I have a diploma in sports medicine, so and I did an acupuncture course, I have a little bit of chronic pain management experience as well, which I learned when I did that in Australia. So I feel it can be managed in primary care pretty well - the vast majority.	Upskilling	Educational and training needs
GP15	And, and there's a little bit of a lottery in there, because GP trainees will spend a year in two different practices, working under two different trainers, so it depends on what experience or specialties your trainer has to some degree. So yes, that there's a basic level that everyone's going to get, but you you know after that, it sort of depends on where, where you're based, and also what your…	GP training	Educational and training needs
GP17	Yeah, like it’s not something you see in hospital really, not much anyway.	Training	Educational and training needs
GP17	Yeah, there wasn’t much really in back, a lot of it was shoulders.	Previous training	Educational and training needs
GP19	I’ve done an extra diploma. But having done the course it actually just gives you that bit of extra confidence you know. So I’m quite happy doing joint injections and so and that’s what I want to be doing. I want to be able to intervene.	Upskilling	Educational and training needs
GP10	I use the WHO analgesic ladder, again thats the playbook.	Evidence beased practice	Educational and training needs
GP12	A lot of it is safety netting and you know like it's like every guideline if you look up ICGP guidelines for the management of back pain in primary care whatever, I would say that a recommendation for MRI of lumbar spine in these patients that have no red flags is non-existent. But I would say in practice it's a lot more	Evidence practice gap	Educational and training needs
GP10	But I'm not a trained physio, you know, I can show them certain hold stretches and just range of motion, but like, again, I'm not sure if I'm 100% doing it correct.	Scope of practice	Scope of practice
GP10	But again, what I'm doing there is kind of semi occupational, which, which I shouldn't be doing	Not in scope of practice	Scope of practice
GP12	It isn’t really my area then like I'm kind of saying to them look talk to the physio about it.	Appropriate expertise	Scope of practice
GP12	I was saying janey it's a long time actually since I listened to a podcast or read an article on lower back pain. Because I suppose it doesn’t exactly, it's not exactly a buzz	Staying up to date	Scope of practice
GP14	Because we then would be trying to, to give them the patient information leaflets and regard to management of low back pain. And talking to them about stuff that I'm not really cut out to be doing.	Scope of practice	Scope of practice
GP17	I’d be poor, that would be kind of my poor area.	Scope of practice	Scope of practice
GP17	I don’t tend to give people exercises, specific exercises. I don’t feel comfortable I suppose, yeah, probably just haven’t educated myself either.	Scope of practice	Scope of practice
GP18	I always say like if one of my friends rang me with a pain right. I’m like okay, grand, but I’m not the person you should be ringing. Any pain should be seen by a physiotherapist first. Now there’s a couple of caveats, chest pain that’s a bit different, tummy pain a bit different. But other than that even fecking headaches often can be helped probably by a physio depending on lots of different th…	Scope of practice	Scope of practice
GP10	I love a bit more education, actually. But then again, that's just me, just being interested in the area that if someone comes in with neck pain and I want to give them range of motion exercise Id love if there was a website if GPs could access.	Need for clinician resources	Resources
GP10	So I would love to be able to say patient has low back pain, I am pretty happy it is non disc its mechanical. Here's a program you can do while you're waiting for the physio. Now maybe physios may not want that. They may not want	Need for clinician resources	Resources
GP11	if I'm looking for information to share with my patients. Like in other areas, the HSE has really good resources and back pain, there's nothing I have to use ortho info or I have to use the NHS info systems, and I share that with the patients.	Lack of trusted information sources	Resources
GP13	Yeah, like any kind of information leaflets are very useful but we’ve gone so much away from forms and paper we are absolutely suffocating in paper and forms. So it's very useful to have a link that we can text a patient.	Patient resources	Resources
GP12	Yeah you know what they probably are there but I don’t know them. Whereas there is very clear for asthma, COPD	Lack of information resources	Resources
GP14	I suppose it's the Australian model is probably the one we would use for that.	Patient information services	Resources
GP14	I think there is a need for it, I can never see it being done.	Need for irish patient information services	Resources
GP15	probably not even low back pain I do find the NHS, for most both things very good for information, both patient leaflets, but also information guidelines as well, I do find them very helpful, and probably get most of them from there.	Information services	Resources
GP15	Well, I think traditionally, what we've done is we've used the NHS ones, most people that I know have done and they're there and they're letting us use them. So do we need to invest in putting up a mirror site or reinvent the wheel? I would wonder	Using available information services	Resources
GP16	Yes wouldn’t it be really lovely if the HSE had an NHS type website that didn’t look like somebody vomited on a page. And just made it just user friendly okay. So the intention is very good, there’s some really good information in the HSE websites. They’re just really hard to find. And I don’t, I’m not aware of any lower back pain	Information resources	Resources
GP16	Right imagine you had a lovely patient information page, imagine that there you go. I’ll email you the link; I’ll text you the link there.	Information resources	Resources
GP17	It would be an area, for myself that I need to, that I need to improve on.	Availability of resources	Resources
GP17	There isn’t and you’re just kind of sending them off.	Lack of information sources	Resources
GP20	I think so, I think we’ve quite good guidelines from NICE, you know this stuff isn’t rocket science.	Availability of resources	Resources

## Sheet: Miscellaneous
GP Interview Code	Quote	Code	Preliminary theme
GP11	we're addressing mental health issues with a public health campaign. There should be a public health campaign regarding the prevalence and prominence of lower back pain and how to how to make sure that your back is healthy at all times. Because we don't. We don't put as much emphasis on keeping our backs healthy as we should. No no, and the public health system should be, you know, proactively tr…	Public health initatives
GP11	the closer to grassroots you get, the bigger the effect, almost, you know	Public health initatives
GP11	embedding some sort of back health program in the community, that's going to be way better than getting an extra GP into that community in terms of, you know, helping people with lower back pain.	Public health initatives
GP14	From my practice point of view and being able to refer to the gym. The aqua aerobics is another one, and the park runs. There’s a lot of stuff that doesn’t cost a fortune, but you just have to make people aware of them. You can walk a park run, it's a social outing. You can be involved as a granny with the grandkids. And you are managing your own health. Your spinal issues and the whole lot.	Importance of community PA services
GP16	This might be a little bit too broad a statement, but really I feel the relevance in general, in health in general, the relevance of emphasis in primary and secondary education, on physical education and nutrition. Like so home ec and PE should actually be the most important classes in school now	Societal approach
GP16	I just think it’s knowledge as to how you, how much responsibility you need to take yourself. But that maybe more societal and systemic of the sick society that we have you know really.	Societal approach
GP19	If we’re thinking about what could assist that’s probably part of it, like you know. Or you know is it actually more access to the prescribed, things like the gym	Community PA services
GP22	If you had a something up in St Michaels there every week would be fantastic. But once you had it would over subscribed probably, then to be a four month waiting list first, you know. But it would be great, yeah, if you could do it	Community resources
GP11	But, yeah, I think it'd be a, it'd be a really good resource to have, but even just to build it into, you know, the sports partnerships and things like that. Um, I like the GAA	Leveraging local clubs and societies
GP15	I think there is absolutely, particularly for the recurrent acute people, because they're both tend to be overweight and poor posture and so on. In fact, we have just recently, the last few weeks, they've opened ExWell clinic in X Pace, which is great. I have been referring people into their centres in Dublin for a variety of complaints, not just low back pain. I think they are excellent.	Coommunity PA Services
GP15	So therefore, it would seem to me to be a logical starting point as well in that you have properly qualified instructors. They are a class setting, the one in XPlace we can refer privately as well as publically, its pretty cheap. So I think it is good resource.	Coommunity PA Services
GP10	Anyway so, like, you might have couch to 5k you might have men on the move, you might have buggy buddies, you might have, you know, there's lots of these things, and they might be in different places and parks and stuff like that. In an ideal scenario, we'd have a television screen in the waiting room, and this stuff would just flash up, like, and I think some surgeries would have that stuff, we …	Awareness of community physical activity services
GP11	try and keep the activity levels up, keep the movement going as much as you can keep you know, and again, that's probably an area where we don't have enough community resources where we don't have enough, like, keep the elderly active type of groups	Resources for older adults
GP14	Yes, they do, like I would have a lot of people with low back pain right the chronic group, but in the women’s group who would go to the aqua aerobics. Plus it's a social.	Management options - CLBP
GP16	I think that is a catchall, of course it’s important. Because as a catchall for across the board. So whoever’s listening to these transcripts who has decision making in finance. If you tackle back pain, you’re going to tackle much more than back pain	Co-morbidities impact
GP11	I know that could be an a utopia, but in effect, you know, it's, it's the way it should be happening, because it's, doesn't matter how you know, expensive it might seem to have a team like that in place. Your long term savings in terms of mental and physical health and drugs and dependency are so are going to be so enormous,	Potential downstream effects of a new approach
GP13	I think it's probably you know a few things over the last years has made a huge difference to primary care. One is e-prescribing, and two is the access to radiology. It's been hugely advantageous to us.	Positive changes in primary care
GP13	Oh definitely, definitely it's huge and I wonder even if you could have some kind of you know physio triage service where if they could see somebody within a reasonable period of time and then triage them to their needs.	Physiotherapy Triage in Primary Care?
GP17	Lack of resourcing. And the primary care resourcing, not necessarily the secondary care, most, probably 90, 95% of it can be managed in primary care if we had the resourcing.	Lack of resourcing.
GP18	Now it would be much better if low back pain didn’t come to me at all. And that all low back pain when to the room next door where there was a physio okay. And that I see them if things don’t improve. But that’s not the system	Service improvement
GP18	a physio in every practice every week, it might be only one day a week. So that’s the solution.	Service improvement
GP18	Yea, like they’re not resourced because they can’t hire. So they can’t hire a physio, or a nurse, or dietician or you know. It’s just not resourced so like I’ve no idea.	Current barriers in service delivery
GP18	pain management is at best an injection. There’s no programme I’ve seen for patients. Like there’s no cognitive behavioural, there’s no living well with pain. There’s no other things. And then discharge to GP you know and then ortho screen by physio. If they get past the physio they’re considered for an injection, grand.	Limited services available
GP18	Yea absolutely there’s no long term planning in healthcare now that’s just the way it is. It’s absolutely chaotic (28.48 inaudible) you’d love to think at the top table it’s any different it’s not, like it’s chaos, chaos you know.	service delivery
GP19	So again it’s great having the chronic disease programme. But I still can’t get access to a dietician in a reasonable timeframe, you could be waiting six months or a year, if they, even if they have diabetes, but if they don’t have diabetes. So yea I think yea there could be more done about a specific intervention to the programme	Barriers to chronic disease programs
GP20	And don’t forget our pain management service really is only a cortisone injecting service. Back to me you know, either they’ve got relief or they haven’t you know. And we’re back to square, you know we’re back 3, 6 months then.	Limitations of secondary care
GP20	So I suppose it would be lovely to have, to refer, you know I’m sure you’re aware of it, like to have a low back primary care clinic really you know.	Barriers - access to physiotherapy
GP20	So if there was a pathway that if the primary care physio kind of runs through at an individual level	Re designing LBP services
GP10	I would love if it was available to GPs to refer specifically to personal trainers. I think there should be personal trainers employed in the health service that we could refer people to.	Changes to current practice delivery
GP13	Where GPs are getting frustrated is because what’s happening now is that patients that are being seen in tertiary care by specialists are being referred back to us to be referred for imaging.	GP frustration
GP10	Now there's an E referral, which is fantastic, Thank God E referrals in place for PCCC. I've less of a barrier I just lash it off.	Positive change in practice
GP10	I think having that opt in would cut waiting lists big time, because the amount of letters I get back from community physios saying as per department policy patients DNA and is discharged. And I'm going, Oh, my God, is the physio spending half the day writing those and half a day, because that's #%^&&#. And how has it not changed? Like, I don't understand it.	Current system in PCC is broken
GP11	If there's like, motor sensory signs they need to see a neurosurgeon, there's a good chance there's like, some you need to intervene fairly quickly, because any delay could lead to prolonged loss of function. That doesn't happen in Ireland, neurosurgical access is impossible	Frustration with access to secondary care
GP11	we've seen that through the chronic disease management program like there's no question that our patients are better now that we have a system in place that's actually addressing the chronic diseases, like in primary care, comprehensively, you know, and we have, and there's no reason why that model can't be replicated for things like lower back pain	Learning from other areas
GP14	I suppose the days of like people expecting IM injections and all that, that’s gone. All you have to do now is mentioned the suppository is as effective as the injection and nobody will go with that.	Change in practice
GP17	Pathways, that’s the other side of it, there’s pathways for everything now and I’m totally confused about where to send people but none of the stuff has got off the ground from what I can see.	Lack of implementation
